# Supplementary material for: (E)-3-(4-Chloro­phen­yl)-1-(2-fur­yl)prop-2-en-1-one
Source: Acta Crystallogr Sect E Struct Rep Online. 2008 Jul 19;64(Pt 8):o1530. doi: 10.1107/S1600536808021934 (PMC2962155; doi:10.1107/S1600536808021934)
Supplement: Supplementary file 2 [file e-64-o1530-Isup2.hkl]

#
# h,k,l, Fc-squared, Fo-squared, sigma(Fo-squared) and status flag
#
data_I
_shelx_title ' patil134_0m in Pna2(1) (100K)'
_shelx_refln_list_code          4
_shelx_F_calc_maximum      105.93
_exptl_crystal_F_000       480.00
_reflns_d_resolution_high  0.5751
 
loop_
 _symmetry_equiv_pos_as_xyz
 'x, y, z'
 '-x, -y, z+1/2'
 'x+1/2, -y+1/2, z'
 '-x+1/2, y+1/2, z+1/2'
 
_cell_length_a    21.3399
_cell_length_b     3.7912
_cell_length_c    12.9444
_cell_angle_alpha  90.000
_cell_angle_beta   90.000
_cell_angle_gamma  90.000
 
_shelx_F_squared_multiplier     1.000
 
loop_
 _refln_index_h
 _refln_index_k
 _refln_index_l
 _refln_F_squared_calc
 _refln_F_squared_meas
 _refln_F_squared_sigma
 _refln_observed_status
   0   0 -22      270.86      343.07     20.65 o
   2   0 -22        6.29        3.84      4.60 o
   4   0 -22       10.90       14.71      4.74 o
   6   0 -22       93.50      130.89      9.68 o
   1   1 -22       37.80       41.52      6.95 o
   2   1 -22      101.63      111.68      6.44 o
   3   1 -22       11.88        9.54      3.09 o
   4   1 -22       42.13       46.98      4.69 o
   2   0 -21       39.81       39.01      5.93 o
   4   0 -21       87.25      106.07     12.53 o
   6   0 -21      151.27      183.67      8.15 o
   8   0 -21       48.62       68.80      4.71 o
  10   0 -21        2.65        5.54      2.89 o
  12   0 -21        0.31        6.25      4.96 o
   0   1 -21       22.06       22.99      5.03 o
   1   1 -21       52.56       59.82      4.98 o
   2   1 -21       10.66        7.29      2.72 o
   3   1 -21       96.85      121.76      6.52 o
   4   1 -21       85.53       88.34      5.63 o
   5   1 -21       22.38       24.83      4.55 o
   6   1 -21       66.10       74.95      8.14 o
   7   1 -21       26.86       39.02      4.94 o
   8   1 -21       23.51       33.87      5.85 o
   9   1 -21       17.77       19.67      5.60 o
  10   1 -21       15.13       19.89      4.07 o
  11   1 -21       39.63       41.00      5.15 o
   1   2 -21        7.81        8.29      2.84 o
   2   2 -21       25.41       26.80      3.86 o
   3   2 -21       17.90       16.93      3.43 o
   4   2 -21       11.87       10.61      3.44 o
   5   2 -21        7.42        4.38      2.60 o
   6   2 -21       46.16       37.01      4.15 o
   7   2 -21        6.92        4.59      4.73 o
   0   0 -20       84.49       88.56     10.64 o
   2   0 -20      192.81      213.67     10.74 o
   4   0 -20       71.81       92.71      7.81 o
   6   0 -20      190.22      221.08     11.82 o
   8   0 -20       37.11       58.59      4.97 o
  10   0 -20      114.57      144.25      6.25 o
  12   0 -20       55.19       73.47     15.02 o
  14   0 -20       26.80       31.98      4.06 o
  16   0 -20       50.26       73.77      6.24 o
   1   1 -20       11.94       11.87      2.76 o
   2   1 -20        9.34        9.57      2.65 o
   3   1 -20       20.38       24.32      3.51 o
   4   1 -20        3.21        7.88      2.50 o
   5   1 -20        8.60       10.59      2.77 o
   6   1 -20       11.94       10.97      2.76 o
   7   1 -20       18.72       15.50      3.51 o
   8   1 -20       53.22       65.03      5.88 o
   9   1 -20       13.19       12.70      3.29 o
  10   1 -20       52.32       60.62      5.60 o
  11   1 -20       10.61       10.83      3.22 o
  12   1 -20       28.46       34.00      3.75 o
  13   1 -20       16.32       13.83      2.93 o
  14   1 -20        5.86        9.88      3.05 o
  15   1 -20        5.94        3.72      2.06 o
  16   1 -20        7.94        6.23      4.76 o
   0   2 -20      127.81      139.37      7.05 o
   1   2 -20       15.62       15.26      2.92 o
   2   2 -20       52.51       54.74      3.92 o
   3   2 -20       21.59       29.53      3.92 o
   4   2 -20       23.50       28.63      3.60 o
   5   2 -20        3.68        3.50      2.34 o
   6   2 -20       57.91       63.99      4.80 o
   7   2 -20       27.79       26.52      3.57 o
   8   2 -20       58.30       71.09      6.57 o
   9   2 -20       50.01       62.28      4.83 o
  10   2 -20       15.11       18.83      3.31 o
  11   2 -20        1.26        3.12      2.44 o
  12   2 -20       22.26       20.50      3.35 o
   1   3 -20        1.49        1.47      2.98 o
   2   0 -19        6.07        4.52      2.89 o
   4   0 -19       18.03       15.81      4.03 o
   6   0 -19       24.64       30.38      5.01 o
   8   0 -19       11.04       14.17      5.64 o
  10   0 -19       96.86       98.18      5.13 o
  12   0 -19       22.12       22.96      4.26 o
  14   0 -19      152.71      194.85     16.66 o
  16   0 -19       20.56       26.56      3.78 o
  18   0 -19       15.63       21.86      3.66 o
   0   1 -19       10.36       10.75      3.63 o
   1   1 -19      121.19      148.98      6.35 o
   2   1 -19        9.63        6.23      2.23 o
   3   1 -19      102.99      114.22      5.73 o
   4   1 -19        4.00        4.33      2.07 o
   5   1 -19       38.95       38.90      4.14 o
   6   1 -19       38.99       33.40      4.32 o
   7   1 -19      184.51      211.53      6.26 o
   8   1 -19        0.08        1.24      1.94 o
   9   1 -19      106.34      115.72      6.08 o
  10   1 -19       27.36       32.64      4.75 o
  11   1 -19        1.32        2.33      2.06 o
  12   1 -19       11.33       12.73      2.76 o
  13   1 -19       29.92       38.18      3.82 o
  14   1 -19        5.53        7.55      2.70 o
  15   1 -19       39.52       40.81      4.45 o
  16   1 -19       65.54       71.77      4.23 o
  17   1 -19       16.39       14.48      2.56 o
  18   1 -19       69.53       70.59      5.69 o
  19   1 -19       38.88       33.76      7.19 o
   1   2 -19       33.76       32.06      2.80 o
   2   2 -19        3.90        3.68      1.72 o
   3   2 -19        4.12        3.90      1.74 o
   4   2 -19        1.02        0.39      1.58 o
   5   2 -19        2.18        1.01      2.03 o
   6   2 -19       10.06        6.59      2.34 o
   7   2 -19        9.20        8.83      2.47 o
   8   2 -19       25.98       24.73      3.38 o
   9   2 -19        1.40        2.56      2.13 o
  10   2 -19       40.38       40.86      4.06 o
  11   2 -19       20.67       19.98      3.66 o
  12   2 -19        8.36        6.73      3.01 o
  13   2 -19       12.51       11.53      2.87 o
  14   2 -19       14.96       16.63      3.02 o
  15   2 -19       19.63       24.98      3.58 o
  16   2 -19       43.72       41.76      5.09 o
   0   3 -19       47.70       47.34      4.84 o
   1   3 -19       29.20       30.29      2.98 o
   2   3 -19        7.44        7.78      2.37 o
   3   3 -19       12.05       18.32      3.51 o
   4   3 -19       11.52       13.64      2.63 o
   5   3 -19       32.88       36.51      3.63 o
   6   3 -19       62.67       72.40      4.59 o
   7   3 -19       37.14       33.95      3.53 o
   8   3 -19        5.54        4.40      2.10 o
   9   3 -19       19.69       25.28      3.21 o
  10   3 -19       40.29       44.63      3.91 o
   0   0 -18       62.87       49.63      7.78 o
   2   0 -18      211.09      233.77     10.33 o
   4   0 -18      173.09      213.48      9.84 o
   6   0 -18       54.62       53.45      5.73 o
   8   0 -18       96.96      107.02     10.81 o
  10   0 -18      263.13      306.37     12.10 o
  12   0 -18        4.73        6.82      2.47 o
  14   0 -18      495.16      584.70     29.37 o
  16   0 -18       80.10       99.61      5.04 o
  18   0 -18       98.97      109.65      7.17 o
  20   0 -18       27.90       30.79      3.39 o
  22   0 -18       77.13       90.19      5.74 o
   1   1 -18        0.99        1.45      1.77 o
   2   1 -18       14.83        9.03      2.18 o
   3   1 -18        7.12        6.92      1.86 o
   4   1 -18        4.90        5.03      1.69 o
   5   1 -18       63.70       58.51      4.75 o
   6   1 -18        1.59        2.25      1.65 o
   7   1 -18       68.42       71.85      3.91 o
   8   1 -18       19.96       16.07      2.36 o
   9   1 -18        6.90        5.49      2.41 o
  10   1 -18       77.40       90.40      4.87 o
  11   1 -18       63.46       65.03      4.32 o
  12   1 -18      102.03      106.15      5.30 o
  13   1 -18       79.75       81.61      4.80 o
  14   1 -18       85.20       86.01      4.94 o
  15   1 -18       17.97       17.07      3.16 o
  16   1 -18       31.90       40.95      4.33 o
  17   1 -18        1.06        0.10      1.72 o
  18   1 -18       11.74        8.61      2.60 o
  19   1 -18        0.09       -0.31      1.76 o
  20   1 -18        9.37        9.72      2.75 o
  21   1 -18        8.89        6.52      2.56 o
   0   2 -18       35.33       30.81      4.26 o
   1   2 -18       12.19        9.48      1.90 o
   2   2 -18      132.63      139.28      4.59 o
   3   2 -18       42.09       48.46      3.14 o
   4   2 -18       80.45       92.26      4.02 o
   5   2 -18       26.98       24.28      2.50 o
   6   2 -18       54.49       62.87      3.90 o
   7   2 -18        9.49        6.54      3.27 o
   8   2 -18        3.33        5.26      1.90 o
   9   2 -18        0.74        1.26      1.93 o
  10   2 -18       29.55       25.16      3.28 o
  11   2 -18       86.71       93.83      5.35 o
  12   2 -18      118.96      142.81      7.04 o
  13   2 -18       69.52       70.15      4.80 o
  14   2 -18        4.56        7.76      2.49 o
  15   2 -18       16.31       15.10      3.05 o
  16   2 -18       51.01       55.27      4.55 o
  17   2 -18       23.38       19.55      4.10 o
  18   2 -18      105.74      120.22      8.02 o
  19   2 -18       30.37       32.82      7.16 o
   1   3 -18       16.29       13.66      2.21 o
   2   3 -18       11.32        9.45      2.29 o
   3   3 -18       12.52        9.61      2.26 o
   4   3 -18       22.42       21.98      2.89 o
   5   3 -18       12.25       10.13      2.39 o
   6   3 -18        5.88        2.98      2.19 o
   7   3 -18       13.44        8.63      2.72 o
   8   3 -18       12.03       15.20      3.13 o
   9   3 -18       27.80       31.99      3.92 o
  10   3 -18        0.29        1.55      2.28 o
  11   3 -18        8.95        6.23      3.12 o
  12   3 -18       17.50       19.38      3.87 o
  13   3 -18        8.94       11.84      3.52 o
  14   3 -18       20.54       22.29      7.02 o
   2   0 -17       67.86       77.34      6.89 o
   4   0 -17      122.55      139.44      7.58 o
   6   0 -17       68.68       84.05      6.36 o
   8   0 -17      100.37      125.23      7.46 o
  10   0 -17      288.68      323.42     11.93 o
  12   0 -17       11.71       15.91      2.40 o
  14   0 -17       27.89       23.46      2.83 o
  16   0 -17        0.31        2.19      1.86 o
  18   0 -17       49.35       45.60      5.03 o
  20   0 -17        8.24        9.39      2.47 o
  22   0 -17       70.04       67.95      5.82 o
  24   0 -17       12.05       12.94      5.74 o
   0   1 -17       17.83       19.92      2.82 o
   1   1 -17      175.39      184.36      5.38 o
   2   1 -17       70.17       76.45      3.76 o
   3   1 -17      102.34      112.54      4.87 o
   4   1 -17       36.31       33.03      2.78 o
   5   1 -17      208.47      206.09      5.72 o
   6   1 -17       40.45       51.85      3.27 o
   7   1 -17       15.74       15.90      2.17 o
   8   1 -17       38.80       34.27      3.22 o
   9   1 -17        7.87        4.18      1.79 o
  10   1 -17      129.94      133.99      5.65 o
  11   1 -17      267.31      284.72      7.86 o
  12   1 -17       14.21       15.23      2.65 o
  13   1 -17       93.83      104.99      5.02 o
  14   1 -17       20.29       24.11      4.41 o
  15   1 -17       93.81       96.17      7.27 o
  16   1 -17       15.98       13.49      2.97 o
  17   1 -17      138.14      151.71      9.01 o
  18   1 -17       92.15       92.05      4.48 o
  19   1 -17       87.14      101.36      4.76 o
  20   1 -17        0.30        1.25      1.94 o
  21   1 -17       62.87       65.39      4.52 o
  22   1 -17        1.17        1.03      2.04 o
  23   1 -17       13.14       11.11      5.35 o
   1   2 -17       10.77        9.21      1.70 o
   2   2 -17       51.46       57.29      3.17 o
   3   2 -17       18.84       17.91      2.10 o
   4   2 -17       17.66       15.79      2.04 o
   5   2 -17       35.93       37.22      2.73 o
   6   2 -17      101.65      102.97      4.48 o
   7   2 -17      112.47      123.04      4.81 o
   8   2 -17       95.02      101.72      5.28 o
   9   2 -17       10.19        9.08      2.75 o
  10   2 -17        6.23       10.28      2.88 o
  11   2 -17        1.63        2.35      2.34 o
  12   2 -17        7.21        3.85      2.48 o
  13   2 -17        1.07        1.54      2.46 o
  14   2 -17        1.76        1.46      2.58 o
  15   2 -17        8.55        5.12      2.70 o
  16   2 -17       32.28       30.63      4.29 o
  17   2 -17        7.07        7.60      3.68 o
  18   2 -17        0.00        1.07      3.93 o
  19   2 -17        0.83       -0.02      3.54 o
  20   2 -17       43.20       41.68      7.82 o
  21   2 -17       23.69       22.99      5.47 o
   0   3 -17      104.50      105.18     10.36 o
   1   3 -17       49.66       47.86      3.18 o
   2   3 -17       68.04       65.77      4.00 o
   3   3 -17       63.48       64.69      4.64 o
   4   3 -17       11.59       10.26      2.58 o
   5   3 -17        7.73        4.88      2.24 o
   6   3 -17       46.45       46.84      4.28 o
   7   3 -17       16.16       15.26      2.97 o
   8   3 -17       52.46       55.10      4.46 o
   9   3 -17       58.26       69.84      7.68 o
  10   3 -17        7.60        9.87      3.26 o
  11   3 -17        6.65       12.06      3.81 o
  12   3 -17       32.82       40.30      4.97 o
  13   3 -17       33.65       34.33      4.80 o
  14   3 -17       68.66       67.73      7.08 o
  15   3 -17       28.04       26.58      6.19 o
  16   3 -17        7.73       14.23      4.29 o
  17   3 -17       24.54       18.61      5.87 o
   1   4 -17       23.69       21.72      3.46 o
   2   4 -17        9.52        6.26      2.71 o
   3   4 -17       22.58       26.15      3.83 o
   4   4 -17       63.25       80.68      5.53 o
   5   4 -17       16.08       20.41      3.49 o
   6   4 -17        4.34        3.76      2.45 o
   7   4 -17       20.83       15.30      5.74 o
   8   4 -17        2.12        0.04      2.39 o
   9   4 -17       15.26       12.30      4.63 o
   0   0 -16      128.05      163.01     11.10 o
   2   0 -16      240.47      274.41     10.24 o
   4   0 -16      134.92      154.07      7.67 o
   6   0 -16      533.53      550.92     19.89 o
   8   0 -16       97.47      102.82      4.86 o
  10   0 -16      205.38      221.48      7.23 o
  12   0 -16      135.80      134.81      6.85 o
  14   0 -16      398.41      432.72      9.70 o
  16   0 -16       36.72       52.82      4.86 o
  18   0 -16       23.52       32.53      5.25 o
  20   0 -16       60.27       68.13      5.08 o
  22   0 -16      147.66      179.03      6.41 o
  24   0 -16       33.80       54.02      4.69 o
  26   0 -16       58.75       55.35      8.78 o
   1   1 -16        1.07        1.58      1.14 o
   2   1 -16       53.69       59.30      4.18 o
   3   1 -16       73.69       75.55      3.30 o
   4   1 -16       24.49       21.88      2.84 o
   5   1 -16       33.44       27.59      2.42 o
   6   1 -16       65.90       68.53      3.45 o
   7   1 -16       18.68       21.88      2.29 o
   8   1 -16       23.29       28.26      2.55 o
   9   1 -16       19.38       17.54      2.42 o
  10   1 -16       37.90       45.92      5.45 o
  11   1 -16        7.82       10.68      2.11 o
  12   1 -16       29.94       30.80      3.12 o
  13   1 -16       57.77       55.36      6.03 o
  14   1 -16        5.32        4.40      1.81 o
  15   1 -16        1.49        1.26      1.68 o
  16   1 -16       20.11       19.68      3.08 o
  17   1 -16       33.26       31.97      3.64 o
  18   1 -16       49.96       55.38      3.55 o
  19   1 -16       27.66       27.33      3.23 o
  20   1 -16       14.61       13.70      2.65 o
  21   1 -16       11.92        9.38      2.20 o
  22   1 -16        4.01        5.52      2.09 o
  23   1 -16       17.58       23.27      2.86 o
  24   1 -16        0.61        1.96      1.92 o
  25   1 -16       49.09       58.00      3.92 o
   0   2 -16      151.98      152.05      6.25 o
   1   2 -16      116.01      131.87      5.60 o
   2   2 -16      147.03      142.55      4.33 o
   3   2 -16       86.80       89.41      3.64 o
   4   2 -16       54.51       54.31      3.00 o
   5   2 -16        4.90        2.42      1.48 o
   6   2 -16      100.10      101.30      4.17 o
   7   2 -16      111.19      127.66     12.20 o
   8   2 -16      222.14      237.14     15.42 o
   9   2 -16       27.00       29.95      6.37 o
  10   2 -16      269.50      285.47      9.66 o
  11   2 -16        8.22        9.31      2.66 o
  12   2 -16        3.36        5.67      2.45 o
  13   2 -16       12.06        9.73      2.79 o
  14   2 -16       25.15       32.78      4.13 o
  15   2 -16       11.58       12.04      3.25 o
  16   2 -16      116.41      137.12     10.80 o
  17   2 -16       35.59       41.12      5.58 o
  18   2 -16       45.10       46.12      5.90 o
  19   2 -16       25.43       19.17      5.59 o
  20   2 -16       10.60       12.78      4.95 o
  21   2 -16        1.73       10.47      4.65 o
  22   2 -16       55.98       55.21      8.97 o
  23   2 -16       13.71       13.53      3.47 o
   1   3 -16       30.69       32.15      3.49 o
   2   3 -16       81.17       95.81      6.13 o
   3   3 -16       50.60       51.59      4.13 o
   4   3 -16      158.68      168.11      8.80 o
   5   3 -16       67.01       74.83      4.77 o
   6   3 -16        5.91        6.30      2.16 o
   7   3 -16       11.64       12.81      3.23 o
   8   3 -16       48.63       50.22      4.91 o
   9   3 -16       13.36       10.99      3.11 o
  10   3 -16        2.10        2.54      2.51 o
  11   3 -16       30.14       33.54      4.30 o
  12   3 -16       20.02       21.56      4.55 o
  13   3 -16        1.71        2.87      2.57 o
  14   3 -16        5.98        5.27      3.24 o
  15   3 -16        8.93       10.88      3.88 o
  16   3 -16       19.68       17.51      4.42 o
  17   3 -16       11.91        7.50      3.78 o
  18   3 -16        1.65        0.56      3.35 o
  19   3 -16        4.15        9.74      3.87 o
   0   4 -16      207.98      209.07     10.78 o
   1   4 -16       23.38       26.72      3.58 o
   2   4 -16       16.71       16.52      3.12 o
   3   4 -16       67.60       66.32      5.00 o
   4   4 -16        6.12        6.51      2.50 o
   5   4 -16       35.51       33.81      4.25 o
   6   4 -16       72.01       81.28      5.39 o
   7   4 -16       19.79       18.24      3.31 o
   8   4 -16       59.71       61.64      5.85 o
   9   4 -16        6.03        7.34      3.19 o
  10   4 -16        4.47        3.42      3.42 o
  11   4 -16       12.20        9.72      4.63 o
  12   4 -16       32.09       35.68      5.95 o
  13   4 -16       30.59       25.16      6.52 o
   2   0 -15       41.01       60.19      4.91 o
   4   0 -15       56.53       65.38      5.12 o
   6   0 -15       12.53        7.94      1.87 o
   8   0 -15      121.16      116.23      4.93 o
  10   0 -15      170.70      182.15      8.92 o
  12   0 -15       25.72       30.90      4.24 o
  14   0 -15      184.54      190.43      5.91 o
  16   0 -15       74.38       80.25      4.17 o
  18   0 -15       10.37       15.11      3.97 o
  20   0 -15        1.08        2.28      1.73 o
  22   0 -15       35.13       33.73      5.50 o
  24   0 -15       82.52       91.72      5.64 o
  26   0 -15        0.43       -0.84      3.93 o
   0   1 -15        5.90        3.52      1.61 o
   1   1 -15      275.20      276.10      5.48 o
   2   1 -15      150.56      150.55      3.97 o
   3   1 -15       95.08       90.98      2.67 o
   4   1 -15       29.62       29.95      2.00 o
   5   1 -15      278.11      298.98      4.95 o
   6   1 -15       88.79       87.20      2.69 o
   7   1 -15      461.49      511.76      7.48 o
   8   1 -15        3.34        3.95      1.32 o
   9   1 -15      261.34      269.29      5.11 o
  10   1 -15      110.11      113.97      5.57 o
  11   1 -15       98.66      105.81      3.51 o
  12   1 -15       69.81       74.45      3.88 o
  13   1 -15      149.35      161.83      6.30 o
  14   1 -15       14.89       21.33      2.88 o
  15   1 -15      122.66      136.24      5.19 o
  16   1 -15       18.70       15.54      3.78 o
  17   1 -15       10.31        8.09      1.96 o
  18   1 -15        8.30        4.66      1.81 o
  19   1 -15       34.38       30.45      2.55 o
  20   1 -15        7.24        3.03      1.70 o
  21   1 -15       20.66       19.29      2.51 o
  22   1 -15       29.54       35.44      3.10 o
  23   1 -15       53.31       48.54      3.72 o
  24   1 -15        9.32        7.95      2.14 o
  25   1 -15       24.98       22.56      2.80 o
  26   1 -15        3.17        1.99      2.13 o
  27   1 -15       25.60       31.27      5.03 o
   1   2 -15        8.33        5.82      1.56 o
   2   2 -15       13.87       11.08      1.80 o
   3   2 -15        0.03        0.67      1.23 o
   4   2 -15        3.20        2.19      1.32 o
   5   2 -15       68.93       69.81      3.92 o
   6   2 -15       81.21       90.92      4.92 o
   7   2 -15       27.08       24.79      3.26 o
   8   2 -15       77.11       68.44      8.88 o
   9   2 -15       11.42        8.29      2.54 o
  10   2 -15        5.79        1.36      1.86 o
  11   2 -15       23.39       22.06      5.05 o
  12   2 -15      104.85      119.06     10.22 o
  13   2 -15       27.96       28.45      3.92 o
  14   2 -15       48.37       53.87      4.69 o
  15   2 -15       25.85       26.10      3.64 o
  16   2 -15        3.47        2.31      2.89 o
  17   2 -15       40.31       49.32      8.84 o
  18   2 -15        2.94        2.87      2.86 o
  19   2 -15        9.81       12.23      4.61 o
  20   2 -15       10.12       10.98      4.73 o
  21   2 -15       16.46       24.82      5.92 o
  22   2 -15        6.86        7.09      2.81 o
  23   2 -15        1.15        2.89      2.65 o
  24   2 -15        5.71        7.67      3.05 o
  25   2 -15        2.25        1.35      2.75 o
   0   3 -15       62.71       66.37      6.25 o
   1   3 -15       30.05       26.66      3.15 o
   2   3 -15      108.09      107.18      5.31 o
   3   3 -15       83.62       81.17      4.77 o
   4   3 -15      144.31      139.95      5.74 o
   5   3 -15       41.78       40.73      4.44 o
   6   3 -15       19.00       22.99      3.58 o
   7   3 -15       83.69       94.67      6.07 o
   8   3 -15        3.39        2.90      2.73 o
   9   3 -15       91.67       90.52      6.12 o
  10   3 -15       87.42       90.47      6.04 o
  11   3 -15      105.80      125.51     10.74 o
  12   3 -15       23.23       28.33      4.05 o
  13   3 -15       28.40       23.29      4.42 o
  14   3 -15       86.81       90.59      7.36 o
  15   3 -15        6.34        6.57      3.35 o
  16   3 -15       14.72       10.78      3.69 o
  17   3 -15       13.01        9.66      3.53 o
  18   3 -15        8.59        6.83      3.73 o
  19   3 -15        7.84        3.57      3.66 o
  20   3 -15        0.45        1.67      3.13 o
  21   3 -15       27.04       29.81      6.70 o
   1   4 -15       25.14       26.58      3.67 o
   2   4 -15       30.18       30.65      3.60 o
   3   4 -15       18.04       17.04      3.06 o
   4   4 -15        0.45        0.44      2.45 o
   5   4 -15       17.07       15.29      2.98 o
   6   4 -15       17.78       13.31      4.22 o
   7   4 -15        7.62        5.27      2.94 o
   8   4 -15       25.87       35.14      6.15 o
   9   4 -15       28.79       28.95      5.24 o
  10   4 -15       28.57       23.91      4.98 o
  11   4 -15       12.54       12.63      4.11 o
  12   4 -15        6.33        1.47      3.17 o
  13   4 -15       19.74       25.96      5.16 o
  14   4 -15        5.08        3.88      3.64 o
  15   4 -15        8.30        8.83      4.02 o
  16   4 -15        7.92        5.92      4.43 o
   0   0 -14      230.46      234.38     12.00 o
   2   0 -14      873.08      899.03     13.54 o
   4   0 -14      217.95      243.60      6.01 o
   6   0 -14      283.64      285.78      7.94 o
   8   0 -14      139.43      142.15      5.64 o
  10   0 -14      395.99      441.07      9.95 o
  12   0 -14      314.86      312.66      8.20 o
  14   0 -14      175.94      172.35      5.42 o
  16   0 -14      153.84      163.89      5.47 o
  18   0 -14      392.05      429.41      9.53 o
  20   0 -14       78.51       87.23      4.37 o
  22   0 -14       65.85       67.61      4.05 o
  24   0 -14       51.46       60.37     15.67 o
  26   0 -14       14.50       16.63      5.39 o
  28   0 -14       90.12      100.65     10.85 o
   1   1 -14        6.59        5.84      1.05 o
   2   1 -14       72.17       72.58      2.48 o
   3   1 -14        0.53        1.72      0.85 o
   4   1 -14       11.39        8.62      1.03 o
   5   1 -14       69.44       72.89      2.40 o
   6   1 -14       17.22       17.93      1.76 o
   7   1 -14       23.63       29.40      1.91 o
   8   1 -14        7.06        7.66      1.28 o
   9   1 -14       93.16       93.52      3.64 o
  10   1 -14        5.97        5.48      1.31 o
  11   1 -14       40.50       38.22      2.44 o
  12   1 -14        4.44        5.62      1.40 o
  13   1 -14       37.10       37.74      3.31 o
  14   1 -14       75.54       87.37      3.17 o
  15   1 -14        3.95        4.55      1.31 o
  16   1 -14       92.48      102.80      3.48 o
  17   1 -14       97.58      104.61      4.98 o
  18   1 -14       59.63       58.65      5.74 o
  19   1 -14       21.26       20.77      2.40 o
  20   1 -14       35.79       38.67      3.74 o
  21   1 -14        4.92        3.18      2.18 o
  22   1 -14       86.18       87.34      4.74 o
  23   1 -14        9.58        9.47      2.94 o
  24   1 -14       24.05       21.39      2.64 o
  25   1 -14       12.41       11.38      2.47 o
  26   1 -14       35.18       40.35      3.90 o
  27   1 -14       69.52       70.52      4.77 o
  28   1 -14        4.00        5.27      2.47 o
   0   2 -14      253.91      235.66      9.22 o
   1   2 -14      104.96      108.29      4.52 o
   2   2 -14      202.87      212.87      5.39 o
   3   2 -14       49.73       47.40      2.94 o
   4   2 -14      125.32      128.43      6.36 o
   5   2 -14      116.62      119.58      4.60 o
   6   2 -14      119.71      116.90      4.58 o
   7   2 -14       29.92       31.55      3.48 o
   8   2 -14      106.66      115.20      5.61 o
   9   2 -14        5.30        4.75      2.00 o
  10   2 -14      149.06      152.28      6.28 o
  11   2 -14       29.02       29.95      4.39 o
  12   2 -14       80.63       85.97      5.23 o
  13   2 -14       23.73       23.84      3.30 o
  14   2 -14      275.05      288.03      9.00 o
  15   2 -14       37.85       40.20      4.14 o
  16   2 -14      134.29      139.19      9.94 o
  17   2 -14        1.55        2.54      2.63 o
  18   2 -14       41.00       40.62      5.23 o
  19   2 -14       65.28       64.91      6.24 o
  20   2 -14       94.96       95.47      9.48 o
  21   2 -14       35.16       36.77      6.82 o
  22   2 -14        4.61        6.69      2.96 o
  23   2 -14        2.80        2.32      3.00 o
  24   2 -14        7.59        6.28      2.85 o
  25   2 -14       30.26       23.28      3.97 o
  26   2 -14       18.95       11.36      3.71 o
   1   3 -14        5.59        3.11      1.76 o
   2   3 -14        2.95        3.33      1.76 o
   3   3 -14        0.49        0.05      1.69 o
   4   3 -14        2.23        1.24      1.87 o
   5   3 -14        6.82        3.48      2.11 o
   6   3 -14       48.16       49.32      4.52 o
   7   3 -14       17.73       13.39      3.76 o
   8   3 -14       43.90       44.79      4.38 o
   9   3 -14       20.31       18.96      3.20 o
  10   3 -14        1.13        3.13      2.20 o
  11   3 -14       14.92       15.42      3.05 o
  12   3 -14       28.09       30.70      4.01 o
  13   3 -14       28.88       27.48      4.60 o
  14   3 -14       18.52       25.25      4.56 o
  15   3 -14       39.48       42.40      5.60 o
  16   3 -14       32.66       34.14      6.39 o
  17   3 -14       13.08       10.12      6.23 o
  18   3 -14       16.38       15.35      4.06 o
  19   3 -14        7.60        6.01      3.35 o
  20   3 -14        9.01        6.46      6.20 o
  21   3 -14       25.97       25.11      5.08 o
  22   3 -14        6.81       14.66      5.34 o
  23   3 -14        5.99        6.07      4.81 o
   0   4 -14       37.19       37.45      5.38 o
   1   4 -14      107.02       99.40      7.50 o
   2   4 -14       11.47       10.82      2.69 o
   3   4 -14       41.83       46.70      4.42 o
   4   4 -14       58.02       42.24      4.76 o
   5   4 -14       41.75       45.34      4.91 o
   6   4 -14       12.68       12.30      3.17 o
   7   4 -14       58.65       58.75      5.33 o
   8   4 -14        5.30        4.93      2.83 o
   9   4 -14       11.57        9.71      3.06 o
  10   4 -14        1.43       -1.61      2.59 o
  11   4 -14        2.94        5.11      3.23 o
  12   4 -14       97.76      102.64      8.69 o
  13   4 -14       17.02       17.57      4.76 o
  14   4 -14       13.10       12.20      4.15 o
  15   4 -14       19.91       16.36      6.31 o
  16   4 -14       12.28       23.47      6.58 o
  17   4 -14       13.22       11.46      4.25 o
  18   4 -14       36.21       48.58     11.73 o
   1   5 -14        1.04        5.26      2.65 o
   2   5 -14        9.45       10.08      2.92 o
   3   5 -14        6.71       12.08      3.02 o
   4   5 -14        6.98        6.34      2.73 o
   5   5 -14        6.07        8.05      2.88 o
   6   5 -14        3.94        2.27      2.76 o
   7   5 -14       13.48       10.55      5.29 o
   2   0 -13       60.76       70.33      5.03 o
   4   0 -13       12.91       12.28      1.41 o
   6   0 -13      218.34      194.50      4.36 o
   8   0 -13       35.99       36.96      2.35 o
  10   0 -13       34.34       30.28      2.46 o
  12   0 -13       13.99       19.84      2.22 o
  14   0 -13       63.98       67.13      3.44 o
  16   0 -13       20.02       28.37      3.09 o
  18   0 -13      189.00      238.79      8.97 o
  20   0 -13       97.61       97.89      4.42 o
  22   0 -13       68.64       76.14      5.23 o
  24   0 -13       87.56      106.69      9.53 o
  26   0 -13       88.15       81.61      9.32 o
  28   0 -13       14.17        5.09      4.55 o
  30   0 -13       31.59       30.23      7.20 o
   0   1 -13      107.98      102.98      3.76 o
   1   1 -13      155.56      158.36      3.30 o
   2   1 -13       24.33       23.63      1.53 o
   3   1 -13      258.64      273.57      5.66 o
   4   1 -13       11.41        8.62      1.07 o
   5   1 -13      108.31      112.86      2.81 o
   6   1 -13       35.57       35.18      2.31 o
   7   1 -13      457.02      444.06      6.16 o
   8   1 -13        6.99        6.22      1.03 o
   9   1 -13      319.66      321.04      5.38 o
  10   1 -13       61.43       55.25      2.26 o
  11   1 -13      225.13      215.06      4.53 o
  12   1 -13       58.61       62.69      2.59 o
  13   1 -13      416.86      426.51      6.94 o
  14   1 -13       42.06       41.68      2.99 o
  15   1 -13      188.19      197.71      5.21 o
  16   1 -13       41.39       41.69      2.35 o
  17   1 -13       67.43       61.43      7.32 o
  18   1 -13       59.38       60.28      6.94 o
  19   1 -13      239.15      239.86      7.88 o
  20   1 -13       86.26       97.54      4.63 o
  21   1 -13       75.74       73.24      9.70 o
  22   1 -13      120.78      124.80      6.11 o
  23   1 -13       46.57       45.20      3.63 o
  24   1 -13       67.64       57.13      4.11 o
  25   1 -13      103.33      100.33      5.14 o
  26   1 -13        1.14        2.26      2.00 o
  27   1 -13       18.03       14.49      2.81 o
  28   1 -13       28.00       23.97      3.30 o
  29   1 -13       22.74       17.89      3.09 o
   1   2 -13       82.63       81.41      3.29 o
   2   2 -13       36.57       36.42      2.68 o
   3   2 -13       22.85       18.67      2.16 o
   4   2 -13       44.11       43.61      2.50 o
   5   2 -13       94.28       92.22      3.33 o
   6   2 -13       43.98       32.56      2.69 o
   7   2 -13        3.92        4.54      1.61 o
   8   2 -13       25.72       25.92      2.85 o
   9   2 -13       11.32       11.94      2.45 o
  10   2 -13       50.07       46.89      3.89 o
  11   2 -13        9.35        6.48      1.94 o
  12   2 -13       52.75       51.43      4.09 o
  13   2 -13       48.17       60.27      7.49 o
  14   2 -13        8.35        5.78      2.14 o
  15   2 -13      128.41      139.84      6.11 o
  16   2 -13       62.91       68.33     12.91 o
  17   2 -13       56.62       60.08      5.65 o
  18   2 -13       25.88       28.45      6.55 o
  19   2 -13        8.62        4.12      2.97 o
  20   2 -13        9.02        1.62      3.37 o
  21   2 -13       46.49       41.48      6.86 o
  22   2 -13       89.90      101.01      5.18 o
  23   2 -13        4.73        5.67      2.30 o
  24   2 -13       16.12       17.97      3.03 o
  25   2 -13       28.78       25.54      4.12 o
  26   2 -13       41.37       43.23      4.09 o
  27   2 -13        2.44        1.98      2.41 o
  28   2 -13        4.24        1.00      2.31 o
   0   3 -13       70.93       65.46      6.27 o
   1   3 -13       70.58       69.31      8.14 o
   2   3 -13      117.98      116.44      5.93 o
   3   3 -13       32.92       30.67      3.67 o
   4   3 -13       29.57       32.65      4.35 o
   5   3 -13       77.48       79.66      5.21 o
   6   3 -13      103.70       99.69      7.39 o
   7   3 -13       65.95       70.69      5.78 o
   8   3 -13       29.99       33.66      4.43 o
   9   3 -13      166.37      152.53     10.83 o
  10   3 -13      193.81      188.36      7.47 o
  11   3 -13       79.90       82.66      5.42 o
  12   3 -13        6.36        1.86      2.21 o
  13   3 -13       16.89        9.20      3.33 o
  14   3 -13       13.94       13.83      7.76 o
  15   3 -13       96.43      105.33     20.51 o
  16   3 -13      187.81      202.47      9.70 o
  17   3 -13      113.63      131.60      8.16 o
  18   3 -13       48.70       52.72      6.07 o
  19   3 -13        1.04        1.08      2.87 o
  20   3 -13       52.92       58.83      6.35 o
  21   3 -13        8.83        7.48      3.52 o
  22   3 -13       53.76       58.96      8.25 o
  23   3 -13       94.57       99.88     10.32 o
  24   3 -13       24.78       23.26      6.25 o
  25   3 -13        8.97       12.06      5.27 o
   1   4 -13        0.99        0.47      1.71 o
   2   4 -13        0.64        0.36      1.75 o
   3   4 -13        1.50        5.13      2.63 o
   4   4 -13       14.42       12.89      3.45 o
   5   4 -13        9.86        6.91      2.62 o
   6   4 -13        7.21        8.16      2.75 o
   7   4 -13       16.12       10.38      3.05 o
   8   4 -13       17.67       10.20      3.63 o
   9   4 -13       42.40       46.78      4.89 o
  10   4 -13       22.70       31.40      5.22 o
  11   4 -13        2.58        3.76      3.11 o
  12   4 -13       51.00       50.67      6.04 o
  13   4 -13        1.87       -0.38      2.66 o
  14   4 -13       48.78       59.80      6.53 o
  15   4 -13       13.74        7.86      3.89 o
  16   4 -13        2.73        2.01      4.48 o
  17   4 -13        1.05        3.68      3.28 o
  18   4 -13       39.49       29.94      5.34 o
  19   4 -13        6.70        8.36      4.05 o
  20   4 -13       31.08       39.57      6.05 o
   0   5 -13       34.86       39.04      6.05 o
   1   5 -13        7.97        6.31      2.64 o
   2   5 -13       28.68       39.26      4.25 o
   3   5 -13        0.99        1.10      2.24 o
   4   5 -13       17.59       22.78      3.43 o
   5   5 -13       10.45        7.78      3.64 o
   6   5 -13       11.30        9.91      4.10 o
   7   5 -13        2.68        3.52      6.17 o
   8   5 -13       26.67       26.27      5.25 o
   9   5 -13        6.67        5.23      6.24 o
  10   5 -13        0.06        3.81      3.47 o
  11   5 -13       34.89       26.81      6.58 o
   0   0 -12      150.82      143.78      4.67 o
   2   0 -12      693.36      696.37      8.63 o
   4   0 -12      396.59      375.07      6.02 o
   6   0 -12      370.92      415.27      6.47 o
   8   0 -12      789.57      732.77      9.51 o
  10   0 -12     1402.55     1352.56     16.31 o
  12   0 -12      253.76      248.67      9.42 o
  14   0 -12      182.04      178.92      4.76 o
  16   0 -12      180.30      178.09      7.13 o
  18   0 -12      286.17      290.34      7.17 o
  20   0 -12      177.06      177.26      5.64 o
  22   0 -12      486.63      536.10     14.66 o
  24   0 -12       67.75       69.53      5.22 o
  26   0 -12       92.76       98.13      9.98 o
  28   0 -12      168.61      160.61     11.99 o
  30   0 -12        9.03       16.01      5.52 o
   1   1 -12       69.04       65.53      1.91 o
   2   1 -12       23.02       21.13      1.31 o
   3   1 -12      448.95      438.89      5.71 o
   4   1 -12      166.27      153.69      3.82 o
   5   1 -12        6.16        7.54      0.91 o
   6   1 -12      335.42      309.76      4.34 o
   7   1 -12       70.35       68.02      2.28 o
   8   1 -12       89.47       77.89      2.14 o
   9   1 -12       60.81       57.12      1.99 o
  10   1 -12       30.35       23.69      1.47 o
  11   1 -12       11.27       12.09      1.20 o
  12   1 -12        9.58        9.85      1.20 o
  13   1 -12      236.68      238.12      4.81 o
  14   1 -12        2.42        2.12      1.46 o
  15   1 -12       46.16       57.37      2.52 o
  16   1 -12        6.13        7.29      1.23 o
  17   1 -12       48.73       59.56      3.80 o
  18   1 -12        2.89        3.24      1.59 o
  19   1 -12        5.84        9.10      2.02 o
  20   1 -12       40.26       42.83      4.00 o
  21   1 -12       19.64       18.03      4.71 o
  22   1 -12       13.17       13.12      2.40 o
  23   1 -12       29.01       27.50      2.99 o
  24   1 -12       29.39       30.44      4.28 o
  25   1 -12       12.93        8.41      2.24 o
  26   1 -12      127.83      148.91      6.04 o
  27   1 -12        5.49        2.51      2.73 o
  28   1 -12        4.54        3.80      2.24 o
  29   1 -12       81.07       87.81      5.17 o
  30   1 -12       18.86       20.60      6.24 o
   0   2 -12       50.92       48.33      6.48 o
   1   2 -12       38.10       26.36      1.85 o
   2   2 -12       26.42       24.05      1.79 o
   3   2 -12       99.80       98.84      3.71 o
   4   2 -12      476.60      460.78     10.95 o
   5   2 -12      209.03      189.87      6.12 o
   6   2 -12      471.41      467.08      7.54 o
   7   2 -12       86.48       84.02      3.11 o
   8   2 -12       93.65       85.95      3.68 o
   9   2 -12        9.89       10.29      1.74 o
  10   2 -12      386.01      365.80     11.24 o
  11   2 -12       64.99       60.33      3.69 o
  12   2 -12      276.90      258.36      7.84 o
  13   2 -12      130.59      121.80     10.47 o
  14   2 -12       81.22       85.83      4.88 o
  15   2 -12       38.53       34.67      3.55 o
  16   2 -12       96.64      102.59      6.42 o
  17   2 -12       14.96       12.27      3.14 o
  18   2 -12      129.68      133.60      5.82 o
  19   2 -12      125.36      133.92      8.30 o
  20   2 -12       86.26       90.29      6.16 o
  21   2 -12       10.89       10.33      3.93 o
  22   2 -12       39.21       36.62      4.70 o
  23   2 -12        6.35        3.63      2.72 o
  24   2 -12      195.73      226.07      7.43 o
  25   2 -12       68.92       72.58      4.69 o
  26   2 -12       64.92       71.36      4.71 o
  27   2 -12       13.74       12.47      2.89 o
  28   2 -12        5.41        1.88      2.28 o
  29   2 -12        0.73        0.77      2.34 o
   1   3 -12       44.85       35.52      5.01 o
   2   3 -12       79.02       76.41      4.96 o
   3   3 -12       36.17       34.62      3.67 o
   4   3 -12       70.77       74.65      6.77 o
   5   3 -12       87.83       80.62      6.40 o
   6   3 -12      107.73      100.52      5.43 o
   7   3 -12       50.55       39.38      3.90 o
   8   3 -12       43.48       47.47      4.18 o
   9   3 -12        9.41        4.60      2.09 o
  10   3 -12       30.76       34.34      4.25 o
  11   3 -12       13.10       10.88      2.66 o
  12   3 -12       48.96       46.74      4.26 o
  13   3 -12        7.54       13.22      3.28 o
  14   3 -12       12.64       15.37      3.67 o
  15   3 -12       12.71        9.55      3.12 o
  16   3 -12        4.23        3.39      2.97 o
  17   3 -12        4.32        4.63      3.09 o
  18   3 -12       14.30       11.63      5.61 o
  19   3 -12       16.08       16.35      5.84 o
  20   3 -12       18.77       21.82      4.58 o
  21   3 -12        4.62        8.37      8.91 o
  22   3 -12       21.47       16.81      4.25 o
  23   3 -12        5.33        8.61      4.39 o
  24   3 -12        8.71        6.69      4.47 o
  25   3 -12        5.51        4.88      4.33 o
  26   3 -12       12.64       17.38      5.97 o
   0   4 -12       47.77       54.26      8.76 o
   1   4 -12       19.37       16.03      2.65 o
   2   4 -12       15.45       16.18      3.18 o
   3   4 -12      102.98      108.11      6.34 o
   4   4 -12       46.28       44.82      4.57 o
   5   4 -12       30.63       30.82      4.00 o
   6   4 -12       69.39       64.74      6.17 o
   7   4 -12       37.93       35.53      4.23 o
   8   4 -12      237.21      253.29     15.57 o
   9   4 -12       66.21       71.88      5.49 o
  10   4 -12        5.20        2.03      4.23 o
  11   4 -12       86.45       98.23      7.53 o
  12   4 -12       34.87       41.95      5.56 o
  13   4 -12       47.77       47.25      5.82 o
  14   4 -12       23.55       24.38      4.74 o
  15   4 -12        8.80       11.97      3.93 o
  16   4 -12        0.61        1.13      2.77 o
  17   4 -12       63.23       63.62      6.66 o
  18   4 -12        6.09       10.90      3.86 o
  19   4 -12      104.77      101.37     12.65 o
  20   4 -12       27.97       20.89      4.93 o
  21   4 -12       24.97       31.67      8.25 o
   1   5 -12       16.36       14.24      3.01 o
   2   5 -12        8.22        9.08      2.72 o
   3   5 -12        3.39        4.59      2.44 o
   4   5 -12        2.66        1.57      2.72 o
   5   5 -12        7.56        7.65      3.73 o
   6   5 -12       27.82       30.21      5.21 o
   7   5 -12        6.89       -0.54      4.02 o
   8   5 -12       33.26       25.41      5.13 o
   9   5 -12        2.04        5.10      3.51 o
  10   5 -12       40.68       45.05      6.18 o
  11   5 -12        5.35        6.60      4.67 o
  12   5 -12        2.76        2.93      3.74 o
  13   5 -12       11.02       14.75      4.65 o
   2   0 -11     1678.75     1646.36     16.29 o
   4   0 -11      578.28      552.80      7.19 o
   6   0 -11      457.40      388.18      5.97 o
   8   0 -11       12.15       12.19      1.30 o
  10   0 -11       78.47       84.75      2.74 o
  12   0 -11        3.25        2.67      1.04 o
  14   0 -11        2.24        3.20      1.14 o
  16   0 -11      117.23      106.74      3.67 o
  18   0 -11       36.04       30.60      2.86 o
  20   0 -11       73.55       68.83      3.56 o
  22   0 -11       60.94       54.36      4.10 o
  24   0 -11       34.38       34.49      3.68 o
  26   0 -11       48.16       57.65      7.83 o
  28   0 -11       15.29       11.11      4.79 o
  30   0 -11       28.40       32.93      6.90 o
  32   0 -11       22.54       16.11      6.16 o
   0   1 -11     1876.81     1759.35     21.75 o
   1   1 -11     1161.86     1132.83      9.56 o
   2   1 -11      719.31      652.62      6.78 o
   3   1 -11      255.77      252.11      3.76 o
   4   1 -11      327.73      309.71      4.26 o
   5   1 -11      770.47      728.68      7.03 o
   6   1 -11       49.44       37.83      1.88 o
   7   1 -11      259.45      254.06      3.35 o
   8   1 -11       46.43       46.37      1.49 o
   9   1 -11      235.14      221.54      3.26 o
  10   1 -11        6.77        6.20      0.81 o
  11   1 -11      470.20      475.49      5.66 o
  12   1 -11      121.70      112.54      2.75 o
  13   1 -11      190.12      187.27      3.64 o
  14   1 -11       10.76       11.86      1.26 o
  15   1 -11      220.50      210.94      4.46 o
  16   1 -11       18.71       17.31      1.58 o
  17   1 -11      268.17      276.27      7.70 o
  18   1 -11       29.28       25.03      3.37 o
  19   1 -11      242.25      239.25      7.24 o
  20   1 -11       12.52       13.95      2.23 o
  21   1 -11      134.07      133.41      6.24 o
  22   1 -11       45.61       51.07      3.60 o
  23   1 -11       51.09       43.07      3.41 o
  24   1 -11        1.47        1.18      1.58 o
  25   1 -11       41.91       46.74      7.07 o
  26   1 -11        2.31        1.33      1.80 o
  27   1 -11       97.43       99.37      5.16 o
  28   1 -11        5.45        4.78      2.09 o
  29   1 -11        7.56        5.74      2.28 o
  30   1 -11        4.50        5.08      3.37 o
  31   1 -11       22.75       24.22      4.82 o
   1   2 -11      512.78      480.32      6.80 o
   2   2 -11      372.38      336.10      5.47 o
   3   2 -11       34.20       37.83      1.97 o
   4   2 -11      359.92      315.40      5.31 o
   5   2 -11      148.55      135.79      4.17 o
   6   2 -11      143.09      135.37      3.73 o
   7   2 -11       30.41       26.78      2.14 o
   8   2 -11       33.65       36.00      2.21 o
   9   2 -11       55.63       48.48      2.83 o
  10   2 -11      133.60      142.46      4.41 o
  11   2 -11       84.62       83.15      5.20 o
  12   2 -11        6.18        7.52      1.79 o
  13   2 -11       14.58       12.07      2.00 o
  14   2 -11        4.60        2.27      2.74 o
  15   2 -11       76.50       87.00      4.39 o
  16   2 -11       16.71       15.75      2.99 o
  17   2 -11       25.41       23.23      2.93 o
  18   2 -11       34.32       35.20      4.26 o
  19   2 -11       12.07       12.56      2.58 o
  20   2 -11        8.49        9.11      2.49 o
  21   2 -11        9.31        6.65      2.73 o
  22   2 -11       17.59       13.41      3.67 o
  23   2 -11        4.10        6.34      2.16 o
  24   2 -11       17.34       17.56      2.85 o
  25   2 -11       38.05       37.57      4.37 o
  26   2 -11       24.08       27.69      3.38 o
  27   2 -11       14.29       11.87      2.76 o
  28   2 -11        6.86        2.99      2.21 o
  29   2 -11       19.61       18.34      3.14 o
  30   2 -11        4.40        6.85      2.64 o
   0   3 -11      194.98      173.46     11.78 o
   1   3 -11       19.86       21.40      2.95 o
   2   3 -11       32.60       31.24      4.60 o
   3   3 -11      722.54      678.41     14.21 o
   4   3 -11      168.08      171.57     12.75 o
   5   3 -11       88.71       86.76      6.82 o
   6   3 -11      109.96      113.54      5.52 o
   7   3 -11       97.71       95.49      6.46 o
   8   3 -11       99.85       98.78      5.27 o
   9   3 -11       21.85       21.97      3.10 o
  10   3 -11      146.09      125.93      6.72 o
  11   3 -11       67.05       67.91      6.28 o
  12   3 -11       43.04       36.36      4.60 o
  13   3 -11      200.33      192.16      8.81 o
  14   3 -11      186.93      200.09      8.99 o
  15   3 -11       62.95       82.54     11.61 o
  16   3 -11       22.19       24.61      4.31 o
  17   3 -11       20.42       19.10      3.92 o
  18   3 -11       80.61       92.28     16.59 o
  19   3 -11       48.00       39.71      5.20 o
  20   3 -11       47.88       45.63      5.47 o
  21   3 -11       66.83       73.87      6.77 o
  22   3 -11       44.77       37.32      5.36 o
  23   3 -11       24.62       27.14      6.21 o
  24   3 -11        7.75       10.74      4.60 o
  25   3 -11        1.86        2.92      3.90 o
  26   3 -11        4.57        2.90      3.90 o
  27   3 -11       14.34       18.03      5.64 o
   1   4 -11       24.43       21.94      3.45 o
   2   4 -11        6.68        4.29      2.34 o
   3   4 -11        6.68        1.26      2.03 o
   4   4 -11       45.77       44.11      4.39 o
   5   4 -11        0.17        0.45      1.99 o
   6   4 -11       19.99       29.10      4.31 o
   7   4 -11       12.83       13.84      3.00 o
   8   4 -11       10.78       11.91      2.98 o
   9   4 -11        8.45        8.57      3.18 o
  10   4 -11        1.76       -0.43      2.24 o
  11   4 -11       38.95       37.06      5.10 o
  12   4 -11       28.38       33.65      5.02 o
  13   4 -11       17.53       17.19      3.88 o
  14   4 -11        7.49        7.05      3.18 o
  15   4 -11       10.52        5.79      3.22 o
  16   4 -11        3.67        0.41      3.87 o
  17   4 -11        6.88       10.06      3.75 o
  18   4 -11       25.31       22.38      4.67 o
  19   4 -11        6.10        8.29      3.69 o
  20   4 -11       17.38       25.51      5.07 o
  21   4 -11        9.33       12.17      4.26 o
  22   4 -11        0.74        1.66      3.51 o
  23   4 -11       13.28       16.72      4.72 o
   0   5 -11        1.36        2.49      3.16 o
   1   5 -11       21.38       13.85      2.98 o
   2   5 -11       42.16       53.88      4.46 o
   3   5 -11        6.24        5.36      2.92 o
   4   5 -11       40.04       43.01      5.23 o
   5   5 -11        6.68        5.57      3.00 o
   6   5 -11       31.55       35.60      5.58 o
   7   5 -11        5.44        5.80      3.53 o
   8   5 -11       33.68       47.78      9.09 o
   9   5 -11       45.65       60.59      6.69 o
  10   5 -11       46.46       29.64      5.23 o
  11   5 -11        6.78        8.01      3.68 o
  12   5 -11       44.90       42.43      6.05 o
  13   5 -11        0.24        0.59      3.35 o
  14   5 -11        5.16        4.65      3.54 o
  15   5 -11        8.74        8.68      4.11 o
   0   0 -10     1155.02     1141.50     20.96 o
   2   0 -10     3596.27     3587.40     27.73 o
   4   0 -10     2241.25     2191.06     19.64 o
   6   0 -10      454.74      435.04      5.78 o
   8   0 -10     1371.79     1310.45     13.85 o
  10   0 -10      310.30      329.08      5.98 o
  12   0 -10       11.74       21.23      1.77 o
  14   0 -10      468.57      473.95      8.22 o
  16   0 -10      494.62      487.25      9.65 o
  18   0 -10      161.24      165.40      5.27 o
  20   0 -10      116.95      111.76      5.83 o
  22   0 -10      243.33      259.11      8.16 o
  24   0 -10        9.10        7.00      2.19 o
  26   0 -10       28.15       34.66      6.32 o
  28   0 -10       91.29       83.07      9.27 o
  30   0 -10      131.50      144.28     11.69 o
  32   0 -10       18.12       13.63      5.38 o
   1   1 -10      185.67      195.52      3.32 o
   2   1 -10      212.44      159.56      2.97 o
   3   1 -10      277.46      270.23      3.73 o
   4   1 -10      374.26      368.02      3.84 o
   5   1 -10      130.58      124.61      2.12 o
   6   1 -10      609.33      561.04      5.35 o
   7   1 -10      185.91      201.59      2.83 o
   8   1 -10      306.98      278.82      3.45 o
   9   1 -10      393.44      363.39      4.11 o
  10   1 -10       19.42       23.28      1.11 o
  11   1 -10       62.25       52.51      1.66 o
  12   1 -10       11.07        9.54      1.07 o
  13   1 -10       67.53       63.17      2.02 o
  14   1 -10       19.75       20.96      1.35 o
  15   1 -10       14.85       14.26      1.33 o
  16   1 -10       42.59       37.98      3.76 o
  17   1 -10      165.27      158.22      5.48 o
  18   1 -10        5.45        3.91      1.91 o
  19   1 -10       46.00       42.59      2.96 o
  20   1 -10        2.74        6.11      1.70 o
  21   1 -10       39.42       38.25      3.10 o
  22   1 -10       26.23       21.67      2.57 o
  23   1 -10       18.93       17.26      2.46 o
  24   1 -10       24.16       26.90      3.02 o
  25   1 -10       48.58       47.14      3.62 o
  26   1 -10       17.02       14.30      2.55 o
  27   1 -10        9.22        8.02      2.30 o
  28   1 -10       12.10       10.49      3.16 o
  29   1 -10       14.14       13.51      2.69 o
  30   1 -10        5.37        9.20      3.25 o
  31   1 -10        1.90        0.89      2.85 o
  32   1 -10        0.71        0.06      2.83 o
   0   2 -10     1679.94     1538.87     20.59 o
   1   2 -10      196.87      166.70      3.44 o
   2   2 -10      344.27      347.23      4.85 o
   3   2 -10        2.89        4.86      0.88 o
   4   2 -10      502.71      464.08      5.85 o
   5   2 -10      323.74      298.74      4.84 o
   6   2 -10      577.84      541.21      7.36 o
   7   2 -10      349.27      342.29      5.59 o
   8   2 -10       79.71       77.11      2.66 o
   9   2 -10       26.18       23.17      1.80 o
  10   2 -10      152.79      147.19      3.94 o
  11   2 -10       47.05       41.19      2.30 o
  12   2 -10       69.66       76.43      3.29 o
  13   2 -10      101.73       88.06      4.40 o
  14   2 -10      433.08      434.75     13.66 o
  15   2 -10       60.59       56.66      3.37 o
  16   2 -10      221.35      234.61      8.98 o
  17   2 -10        8.67       14.93      2.49 o
  18   2 -10       53.92       58.76      4.09 o
  19   2 -10       13.32       16.59      2.73 o
  20   2 -10       69.60       67.81      5.23 o
  21   2 -10       21.60       21.01      3.57 o
  22   2 -10       48.29       46.78      4.80 o
  23   2 -10       36.32       32.50      3.20 o
  24   2 -10      100.27      109.26      5.19 o
  25   2 -10       22.47       19.84      3.08 o
  26   2 -10        9.37        7.96      2.49 o
  27   2 -10        8.36        8.76      2.51 o
  28   2 -10        1.19       -0.12      2.17 o
  29   2 -10        6.54       10.43      2.71 o
  30   2 -10       62.32       64.22      4.77 o
  31   2 -10       13.96       14.66      3.08 o
   1   3 -10       77.75       67.35      5.53 o
   2   3 -10      112.92      109.16      5.14 o
   3   3 -10       21.44       20.30      2.82 o
   4   3 -10        4.68        1.59      1.53 o
   5   3 -10        9.87        6.67      2.67 o
   6   3 -10      175.43      159.78      6.69 o
   7   3 -10      138.35      136.69      5.88 o
   8   3 -10      104.12       95.78      6.34 o
   9   3 -10       34.29       33.40      3.44 o
  10   3 -10       50.39       56.99      4.61 o
  11   3 -10        8.37        4.67      3.20 o
  12   3 -10       11.31       13.50      3.11 o
  13   3 -10       41.94       38.56      4.54 o
  14   3 -10       29.23       31.70      4.38 o
  15   3 -10       27.65       27.15      4.26 o
  16   3 -10        3.94        3.88      2.58 o
  17   3 -10       27.85       41.49      7.79 o
  18   3 -10       49.30       47.66      6.12 o
  19   3 -10        7.02        7.90      5.31 o
  20   3 -10       24.20       31.42      4.77 o
  21   3 -10        3.71        7.32      3.25 o
  22   3 -10       17.21       17.03      4.12 o
  23   3 -10       31.15       29.85      5.67 o
  24   3 -10        5.20        5.76      4.03 o
  25   3 -10        1.25        0.14      2.91 o
  26   3 -10       30.66       34.37      5.32 o
  27   3 -10        3.58        6.58      3.49 o
  28   3 -10        1.96        7.36      3.51 o
   0   4 -10      215.84      197.73     13.90 o
   1   4 -10      160.03      159.41      7.31 o
   2   4 -10       93.13       87.96      5.58 o
   3   4 -10       61.80       75.47      5.22 o
   4   4 -10       10.50        6.16      2.46 o
   5   4 -10       44.55       46.33      4.59 o
   6   4 -10       28.34       19.56      3.65 o
   7   4 -10      289.39      304.37      9.52 o
   8   4 -10       34.91       31.88      5.64 o
   9   4 -10      184.50      184.54      9.78 o
  10   4 -10       14.02        4.47      3.30 o
  11   4 -10       34.72       37.07      4.97 o
  12   4 -10       88.37       84.44      6.80 o
  13   4 -10       57.89       68.66      9.55 o
  14   4 -10        8.42        6.88      5.35 o
  15   4 -10       23.40       26.51      5.65 o
  16   4 -10       66.76       80.92      6.88 o
  17   4 -10       30.08       34.10      6.11 o
  18   4 -10       30.36       33.36      9.32 o
  19   4 -10        2.41        2.48      3.13 o
  20   4 -10       11.07       16.99      4.64 o
  21   4 -10        1.78        5.31      3.72 o
  22   4 -10       14.69       20.53      4.78 o
  23   4 -10       16.62       15.11      4.53 o
  24   4 -10        4.25        5.94      5.08 o
   1   5 -10        1.00        4.29      2.31 o
   2   5 -10        7.08        9.17      3.07 o
   3   5 -10       44.42       43.98      4.92 o
   4   5 -10        5.91        6.04      2.91 o
   5   5 -10        2.09        0.07      2.43 o
   6   5 -10        3.52        1.69      2.85 o
   7   5 -10        1.41        3.37      3.15 o
   8   5 -10        5.10        7.27      4.99 o
   9   5 -10        9.12       13.15      5.51 o
  10   5 -10       65.11       66.61      6.86 o
  11   5 -10       10.26       14.07      4.22 o
  12   5 -10        4.55        2.24      3.20 o
  13   5 -10        1.88        2.73      3.24 o
  14   5 -10       11.01       13.80      4.99 o
  15   5 -10       10.36       10.22      5.20 o
  16   5 -10       26.28       19.24      4.76 o
  17   5 -10        6.90        7.09      3.94 o
   2   0  -9        9.45       10.85      0.88 o
   4   0  -9      269.67      274.05      4.13 o
   6   0  -9      605.18      573.83      6.35 o
   8   0  -9      349.73      394.20      5.84 o
  10   0  -9       50.76       50.52      2.06 o
  12   0  -9      329.18      266.55      5.17 o
  14   0  -9       25.31       32.73      2.59 o
  16   0  -9       20.43       15.89      2.01 o
  18   0  -9       42.05       50.00      3.93 o
  20   0  -9       35.11       37.33      2.84 o
  22   0  -9      106.77      105.93      6.61 o
  24   0  -9        5.78        7.00      2.17 o
  26   0  -9      188.14      203.97     12.44 o
  28   0  -9        3.07        4.48      3.47 o
  30   0  -9       77.24       76.61      9.54 o
  32   0  -9       29.25       37.24      7.91 o
  34   0  -9       14.09        9.32      5.54 o
   0   1  -9      562.93      583.12     11.07 o
   1   1  -9     1191.19     1177.30      9.44 o
   2   1  -9      107.57      107.71      2.08 o
   3   1  -9      988.75      934.11      7.93 o
   4   1  -9       22.20       24.15      1.22 o
   5   1  -9      810.79      770.38      6.01 o
   6   1  -9      284.75      276.50      3.02 o
   7   1  -9     1294.63     1319.32      9.59 o
   8   1  -9      405.28      354.18      3.72 o
   9   1  -9      334.26      305.73      3.43 o
  10   1  -9       17.63       14.71      0.85 o
  11   1  -9      283.84      269.06      3.74 o
  12   1  -9       77.91       60.85      1.84 o
  13   1  -9      204.17      229.81      3.52 o
  14   1  -9      235.71      199.61      3.88 o
  15   1  -9      174.58      173.88      3.47 o
  16   1  -9       62.52       58.37      2.59 o
  17   1  -9      127.42      127.14      4.23 o
  18   1  -9       32.70       26.43      3.18 o
  19   1  -9      212.53      201.31      5.71 o
  20   1  -9       81.64       87.36      4.81 o
  21   1  -9      296.05      301.92      7.48 o
  22   1  -9       74.85       68.66      3.82 o
  23   1  -9      232.93      231.82      6.74 o
  24   1  -9       15.24       10.78      2.14 o
  25   1  -9      119.40      110.76      7.35 o
  26   1  -9       21.38       22.49      4.58 o
  27   1  -9       39.93       42.08      3.62 o
  28   1  -9       83.14       92.79      4.95 o
  29   1  -9       32.67       31.03      3.39 o
  30   1  -9       10.45       12.36      3.54 o
  31   1  -9        9.35        7.83      3.29 o
  32   1  -9       34.91       42.70      5.76 o
  33   1  -9        6.81        5.43      3.39 o
   1   2  -9       22.50       16.71      1.23 o
   2   2  -9      167.85      169.27      3.06 o
   3   2  -9       83.37       92.63      2.28 o
   4   2  -9       90.27       99.89      2.72 o
   5   2  -9       59.00       59.97      2.09 o
   6   2  -9      161.10      144.13      3.12 o
   7   2  -9       60.02       53.06      2.03 o
   8   2  -9      217.78      200.66      4.02 o
   9   2  -9      103.61       99.97      2.68 o
  10   2  -9      373.20      344.99      4.81 o
  11   2  -9      149.02      145.73      3.04 o
  12   2  -9       73.98       72.99      2.75 o
  13   2  -9      139.75      121.30      2.97 o
  14   2  -9      145.83      137.58      4.17 o
  15   2  -9       10.27       12.92      1.85 o
  16   2  -9       22.19       16.84      2.57 o
  17   2  -9       82.35       87.04      4.43 o
  18   2  -9       26.30       34.01      3.28 o
  19   2  -9       53.89       48.04      3.77 o
  20   2  -9       69.49       68.91      4.42 o
  21   2  -9       93.97       98.41      6.19 o
  22   2  -9       44.54       45.49      3.44 o
  23   2  -9       38.67       42.66      3.46 o
  24   2  -9       87.12       86.49      9.00 o
  25   2  -9        7.24        5.77      2.18 o
  26   2  -9       18.96       24.89      5.22 o
  27   2  -9        7.00        2.80      2.18 o
  28   2  -9       14.22       12.76      2.77 o
  29   2  -9        7.20        8.06      2.49 o
  30   2  -9        2.87        1.05      2.27 o
  31   2  -9       15.81       19.27      3.26 o
  32   2  -9        3.89       12.18      4.08 o
   0   3  -9       58.05       58.54      4.69 o
   1   3  -9      214.64      203.22      5.84 o
   2   3  -9      181.88      170.91      5.33 o
   3   3  -9      203.84      190.18      4.96 o
   4   3  -9       91.14       77.29      3.32 o
   5   3  -9      146.85      150.02      6.67 o
   6   3  -9       93.05      100.15      4.22 o
   7   3  -9      218.67      219.22      6.12 o
   8   3  -9      139.08      134.51      5.49 o
   9   3  -9      391.68      377.29      9.55 o
  10   3  -9      455.60      421.27     12.61 o
  11   3  -9        3.54        4.56      2.73 o
  12   3  -9       70.16       79.70      5.79 o
  13   3  -9       43.58       39.75      4.49 o
  14   3  -9       25.32       33.02      7.39 o
  15   3  -9       81.79       74.73      5.85 o
  16   3  -9      273.63      301.35     10.85 o
  17   3  -9       84.26       95.89      6.39 o
  18   3  -9        4.38        2.93      2.43 o
  19   3  -9       18.12       21.80      3.14 o
  20   3  -9       27.94       28.41      3.66 o
  21   3  -9       25.48       29.70      3.78 o
  22   3  -9       11.07       12.33      3.26 o
  23   3  -9      189.34      199.93      7.75 o
  24   3  -9       87.05       87.38     16.30 o
  25   3  -9       53.60       56.54      5.98 o
  26   3  -9       50.15       49.30      5.62 o
  27   3  -9        1.66        2.04      4.39 o
  28   3  -9        0.98        0.06      3.05 o
  29   3  -9        3.59        2.58      3.19 o
   1   4  -9        1.24        2.13      2.47 o
   2   4  -9       14.16       13.56      2.75 o
   3   4  -9       13.98        8.38      2.45 o
   4   4  -9        6.51        6.15      2.33 o
   5   4  -9       68.01       67.96      4.86 o
   6   4  -9       10.21        9.51      2.52 o
   7   4  -9        1.96        2.93      2.11 o
   8   4  -9       12.09        9.64      2.51 o
   9   4  -9        7.30        7.62      2.90 o
  10   4  -9       24.09       21.84      3.98 o
  11   4  -9       39.39       39.62     15.05 o
  12   4  -9       64.61       67.11      6.21 o
  13   4  -9       93.71       99.73      9.06 o
  14   4  -9       39.06       44.03      9.68 o
  15   4  -9       11.27       17.62      7.82 o
  16   4  -9       32.82       23.95      7.16 o
  17   4  -9       31.43       27.51      4.72 o
  18   4  -9       11.17       16.61      4.01 o
  19   4  -9        4.56        7.30      3.35 o
  20   4  -9       12.87        7.06      3.43 o
  21   4  -9       23.81       32.00      5.29 o
  22   4  -9       31.70       39.13      5.37 o
  23   4  -9        1.05        2.49      3.46 o
  24   4  -9       12.06        8.34      3.99 o
  25   4  -9       24.19       30.68      7.42 o
   0   5  -9       81.06       92.03     15.95 o
   1   5  -9       11.02       11.70      3.22 o
   2   5  -9       20.51       19.39      3.59 o
   3   5  -9        8.12       12.70      3.27 o
   4   5  -9       48.25       60.46      6.07 o
   5   5  -9        9.19       10.65      3.75 o
   6   5  -9       90.29       99.71     11.30 o
   7   5  -9       16.35        9.11      3.64 o
   8   5  -9       84.85       91.36      7.42 o
   9   5  -9       22.73       15.15      4.15 o
  10   5  -9       11.76        9.09      3.81 o
  11   5  -9       18.22       14.41      4.06 o
  12   5  -9       99.18       96.08      7.74 o
  13   5  -9        0.68        3.93      5.14 o
  14   5  -9       99.02       91.47      9.39 o
  15   5  -9        3.46        6.62      3.56 o
  16   5  -9        8.13       11.04      4.17 o
  17   5  -9        0.95        5.34      6.92 o
  18   5  -9        5.63       10.60      7.16 o
   1   6  -9       12.97       12.12      3.80 o
   2   6  -9        6.69        5.74      3.19 o
   3   6  -9        1.98       -0.17      3.14 o
   0   0  -8      209.11      249.14      6.00 o
   2   0  -8     1167.72     1203.02     11.30 o
   4   0  -8     2329.20     2368.20     20.26 o
   6   0  -8      380.97      339.57      4.60 o
   8   0  -8      449.97      458.20      5.82 o
  10   0  -8      708.11      718.32      8.09 o
  12   0  -8     1081.07     1007.26     11.37 o
  14   0  -8      186.31      164.05      4.59 o
  16   0  -8     1368.26     1333.09     19.47 o
  18   0  -8     1963.37     1971.22     28.06 o
  20   0  -8      172.36      150.01      4.98 o
  22   0  -8      182.89      197.30      6.79 o
  24   0  -8      443.60      489.12     19.23 o
  26   0  -8      105.27       97.07      9.10 o
  28   0  -8       72.63       69.31      8.48 o
  30   0  -8        9.41       19.37      5.57 o
  32   0  -8       19.85       21.34      6.49 o
  34   0  -8       22.63       35.95      7.90 o
   1   1  -8      189.69      175.14      2.42 o
   2   1  -8       10.80        7.90      0.63 o
   3   1  -8      127.43      125.56      1.76 o
   4   1  -8        2.98        3.53      0.47 o
   5   1  -8      382.21      434.17      3.61 o
   6   1  -8        8.32       11.17      0.63 o
   7   1  -8        2.43        1.50      0.41 o
   8   1  -8       48.99       57.52      1.27 o
   9   1  -8      313.06      297.93      3.26 o
  10   1  -8       26.02       27.40      1.07 o
  11   1  -8       15.79       13.18      1.03 o
  12   1  -8       60.28       51.12      1.60 o
  13   1  -8      242.04      212.63      3.48 o
  14   1  -8      185.82      154.95      2.76 o
  15   1  -8        9.12       12.33      1.26 o
  16   1  -8      188.47      186.43      3.79 o
  17   1  -8      190.86      191.48      4.71 o
  18   1  -8      142.16      134.59      6.70 o
  19   1  -8       70.19       81.06      3.66 o
  20   1  -8      141.82      133.69      4.66 o
  21   1  -8      122.08      125.17      5.89 o
  22   1  -8      180.71      182.79      5.68 o
  23   1  -8        9.98        8.38      1.98 o
  24   1  -8       22.83       23.58      2.66 o
  25   1  -8       19.72       15.30      2.42 o
  26   1  -8       17.12       20.68      2.73 o
  27   1  -8       31.72       23.99      2.90 o
  28   1  -8       13.36        8.44      2.25 o
  29   1  -8       72.28       79.21     10.67 o
  30   1  -8        7.64        7.46      3.20 o
  31   1  -8        5.78        4.14      2.91 o
  32   1  -8       11.90       11.96      3.76 o
  33   1  -8        6.49        3.55      3.16 o
  34   1  -8        2.72        4.39      3.37 o
   0   2  -8      133.43      121.48      3.68 o
   1   2  -8       17.89       18.52      1.24 o
   2   2  -8      592.23      573.61      6.59 o
   3   2  -8      102.92       84.11      2.22 o
   4   2  -8      584.63      548.33      6.51 o
   5   2  -8      213.38      198.23      3.49 o
   6   2  -8      416.91      404.86      5.40 o
   7   2  -8       14.58       14.61      1.78 o
   8   2  -8      211.80      196.50      3.26 o
   9   2  -8       35.19       29.09      1.42 o
  10   2  -8      326.18      299.17      5.51 o
  11   2  -8      408.74      392.02      5.42 o
  12   2  -8      326.15      302.12      4.64 o
  13   2  -8      151.08      153.22      3.25 o
  14   2  -8      235.67      243.98      4.32 o
  15   2  -8       63.96       52.12      2.44 o
  16   2  -8      183.47      175.95      6.19 o
  17   2  -8       47.11       42.06      2.93 o
  18   2  -8      178.29      165.62      7.13 o
  19   2  -8      202.79      211.85      9.49 o
  20   2  -8      629.59      661.64     17.45 o
  21   2  -8       94.29       95.11      5.06 o
  22   2  -8      130.26      134.76      5.07 o
  23   2  -8       12.40        7.66      2.51 o
  24   2  -8       28.00       26.84      3.27 o
  25   2  -8       40.99       38.97      3.39 o
  26   2  -8      134.91      140.78      5.70 o
  27   2  -8       30.01       24.81      3.12 o
  28   2  -8       87.09       92.18      5.06 o
  29   2  -8        1.11        2.48      2.15 o
  30   2  -8        5.48        4.97      2.42 o
  31   2  -8        9.03        7.95      2.61 o
  32   2  -8       10.97       13.89      4.27 o
   1   3  -8       49.73       52.36      3.82 o
   2   3  -8       31.94       28.33      2.34 o
   3   3  -8       13.54        9.75      1.57 o
   4   3  -8       35.80       38.05      2.37 o
   5   3  -8       11.87       11.59      2.44 o
   6   3  -8       61.79       59.37      2.87 o
   7   3  -8       68.44       58.63      2.88 o
   8   3  -8       43.73       44.58      3.19 o
   9   3  -8       37.39       37.17      3.31 o
  10   3  -8      105.11       99.67      4.20 o
  11   3  -8      105.17      104.88     14.04 o
  12   3  -8       73.23       75.77      5.52 o
  13   3  -8       13.96       20.03      3.40 o
  14   3  -8      164.56      167.29      7.58 o
  15   3  -8       25.24       28.21      3.90 o
  16   3  -8       80.34       74.44      6.37 o
  17   3  -8       34.71       29.78      3.30 o
  18   3  -8       33.14       27.63      3.39 o
  19   3  -8       21.54       29.57      3.52 o
  20   3  -8       86.77       98.14      5.48 o
  21   3  -8       70.28       74.66      5.03 o
  22   3  -8       15.01       13.23      3.01 o
  23   3  -8        1.54        3.52      2.37 o
  24   3  -8        2.35        5.19      2.51 o
  25   3  -8       23.51       31.80      4.70 o
  26   3  -8       30.14       29.73      4.66 o
  27   3  -8       52.44       50.29     10.86 o
  28   3  -8       12.23       12.57      5.97 o
  29   3  -8        1.63        5.20      3.46 o
  30   3  -8        3.92        2.10      3.33 o
   0   4  -8       49.60       49.90      7.83 o
   1   4  -8       18.19       20.26      3.90 o
   2   4  -8       34.89       28.06      4.35 o
   3   4  -8       58.99       63.85      5.20 o
   4   4  -8      111.41       95.70      5.44 o
   5   4  -8      128.00      139.08      6.10 o
   6   4  -8       76.26       78.49      5.01 o
   7   4  -8       39.00       46.49      4.54 o
   8   4  -8       27.90       21.93      6.59 o
   9   4  -8       64.90       73.15     11.44 o
  10   4  -8       49.21       39.69     11.17 o
  11   4  -8      178.36      183.04      8.60 o
  12   4  -8       91.67       87.80      6.50 o
  13   4  -8      155.17      162.16     21.14 o
  14   4  -8       99.19       99.56      6.98 o
  15   4  -8       73.69       75.56      6.33 o
  16   4  -8        4.03        6.47      3.31 o
  17   4  -8       71.58       79.48      6.58 o
  18   4  -8      102.20      101.98      7.30 o
  19   4  -8       71.70       70.17      9.38 o
  20   4  -8       26.40       27.76      4.78 o
  21   4  -8       31.76       29.00      4.85 o
  22   4  -8       19.31       22.12      4.62 o
  23   4  -8       26.96       27.34      4.90 o
  24   4  -8       43.23       38.14      5.53 o
  25   4  -8       28.25       36.22      5.62 o
  26   4  -8       23.60       36.50     10.26 o
   1   5  -8        7.82        8.62      2.94 o
   2   5  -8       28.26       24.53      3.91 o
   3   5  -8        1.15        5.76      2.73 o
   4   5  -8        1.14        1.79      2.43 o
   5   5  -8       10.78        4.38      3.09 o
   6   5  -8        5.46        7.81      4.40 o
   7   5  -8        1.24        1.86      3.32 o
   8   5  -8       16.97       18.64      4.40 o
   9   5  -8        5.13        5.88      3.31 o
  10   5  -8        6.50        5.95      3.36 o
  11   5  -8       23.58       15.62      5.90 o
  12   5  -8        1.77        0.64      3.24 o
  13   5  -8        6.28        2.61      3.18 o
  14   5  -8       24.41       19.48      6.27 o
  15   5  -8        1.22       -0.02      5.81 o
  16   5  -8       36.19       24.35      8.82 o
  17   5  -8       21.89       17.66      7.95 o
  18   5  -8        3.81        6.58      6.46 o
  19   5  -8        2.67        2.77      6.53 o
  20   5  -8        0.70        6.08      7.38 o
   0   6  -8        8.44        6.24      4.12 o
   1   6  -8        2.70        4.89      3.00 o
   2   6  -8        4.09        2.54      3.79 o
   3   6  -8       36.93       36.86      6.05 o
   4   6  -8        1.25        3.68      6.83 o
   5   6  -8       17.60       19.20      8.24 o
   6   6  -8        2.87        8.56      7.49 o
   7   6  -8        1.90        9.47      7.85 o
   2   0  -7      437.58      522.00      6.70 o
   4   0  -7       86.03      113.12      3.17 o
   6   0  -7       55.07       58.15      1.80 o
   8   0  -7      629.11      715.55      8.39 o
  10   0  -7      148.44      180.22      3.87 o
  12   0  -7      923.99      903.12     10.03 o
  14   0  -7      761.31      769.50      9.86 o
  16   0  -7      172.50      200.87      5.25 o
  18   0  -7      191.18      202.05      5.47 o
  20   0  -7      132.25      125.33      7.33 o
  22   0  -7       29.01       24.33      2.47 o
  24   0  -7       16.84       17.48      4.45 o
  26   0  -7      214.27      225.48     12.83 o
  28   0  -7       23.73       21.37      5.59 o
  30   0  -7       13.50       17.85      5.58 o
  32   0  -7       47.19       76.34      9.73 o
  34   0  -7       37.90       38.59      7.98 o
   0   1  -7       90.81      107.38      2.44 o
   1   1  -7      934.24      932.93      7.12 o
   2   1  -7       59.23       53.63      1.06 o
   3   1  -7     1209.51     1276.56      8.40 o
   4   1  -7      142.98      129.62      1.83 o
   5   1  -7      411.70      391.09      3.55 o
   6   1  -7      302.71      293.78      2.81 o
   7   1  -7      244.04      212.87      2.34 o
   8   1  -7       57.67       49.42      1.11 o
   9   1  -7      701.34      746.91      6.04 o
  10   1  -7      158.53      148.29      2.62 o
  11   1  -7      366.89      375.75      4.12 o
  12   1  -7      695.57      675.90      6.71 o
  13   1  -7     1123.23     1045.72      8.86 o
  14   1  -7      694.82      676.26      7.09 o
  15   1  -7      937.86      913.39      9.36 o
  16   1  -7      283.44      290.21      4.92 o
  17   1  -7      596.94      604.77      9.07 o
  18   1  -7       81.85       80.48      4.48 o
  19   1  -7      513.44      516.48      8.08 o
  20   1  -7       97.74       90.92      3.82 o
  21   1  -7      160.66      159.37      6.57 o
  22   1  -7       42.37       46.36      3.11 o
  23   1  -7      155.17      160.67      6.20 o
  24   1  -7       13.66       14.45      2.93 o
  25   1  -7      202.06      200.55      6.27 o
  26   1  -7        3.83        4.51      1.82 o
  27   1  -7       52.08       44.20      3.54 o
  28   1  -7       28.26       30.55      3.17 o
  29   1  -7       37.49       40.92      5.13 o
  30   1  -7       17.88       23.83      4.19 o
  31   1  -7       73.99       82.39      6.90 o
  32   1  -7        8.67        5.35      3.64 o
  33   1  -7       41.15       54.47      6.28 o
  34   1  -7        2.53        2.87      5.11 o
   1   2  -7       49.62       39.13      1.60 o
   2   2  -7       67.13       70.27      2.03 o
   3   2  -7      115.65      123.81      2.70 o
   4   2  -7       65.80       78.39      2.02 o
   5   2  -7       31.80       34.45      1.46 o
   6   2  -7       26.76       25.04      1.19 o
   7   2  -7      286.79      295.18      3.93 o
   8   2  -7       80.72       85.55      2.04 o
   9   2  -7      413.08      386.43      5.74 o
  10   2  -7      511.62      463.48      5.43 o
  11   2  -7      213.76      189.96      3.40 o
  12   2  -7      273.71      259.45      3.90 o
  13   2  -7       93.93       85.38      2.41 o
  14   2  -7       18.50       17.75      1.37 o
  15   2  -7       89.29       83.89      2.91 o
  16   2  -7       70.20       71.51      2.61 o
  17   2  -7        6.38        3.75      1.35 o
  18   2  -7        9.22        7.21      1.52 o
  19   2  -7        3.09        6.34      1.86 o
  20   2  -7      103.07      102.04      5.14 o
  21   2  -7       26.72       31.19      3.28 o
  22   2  -7       27.75       28.75      2.80 o
  23   2  -7       96.35       85.37      4.30 o
  24   2  -7      153.87      153.43      5.57 o
  25   2  -7       35.27       36.86      4.49 o
  26   2  -7        1.08       -0.40      1.66 o
  27   2  -7        1.55        0.70      1.83 o
  28   2  -7       31.99       41.21      8.58 o
  29   2  -7       24.89       24.53      3.27 o
  30   2  -7       14.69       11.62      2.71 o
  31   2  -7        9.06       11.80      2.76 o
  32   2  -7       18.44       18.34      6.43 o
  33   2  -7       22.27       20.01      4.59 o
   0   3  -7      153.88      150.26      5.51 o
   1   3  -7      233.53      215.19      4.71 o
   2   3  -7        5.72        5.77      1.19 o
   3   3  -7      244.06      214.98      5.08 o
   4   3  -7      560.54      569.33      8.20 o
   5   3  -7      141.88      131.21      3.55 o
   6   3  -7       68.40       61.92      2.75 o
   7   3  -7       51.48       50.93      2.41 o
   8   3  -7       48.77       46.82      2.59 o
   9   3  -7       24.05       21.84      2.38 o
  10   3  -7      323.90      316.14      8.18 o
  11   3  -7      488.84      491.59     11.06 o
  12   3  -7       50.09       58.79      4.80 o
  13   3  -7      220.87      217.84      6.63 o
  14   3  -7      139.03      140.26      8.96 o
  15   3  -7       78.46       85.09      6.31 o
  16   3  -7      174.75      179.85      7.26 o
  17   3  -7      214.97      219.09      7.13 o
  18   3  -7       56.92       55.56      4.10 o
  19   3  -7      122.65      123.59      6.78 o
  20   3  -7       60.44       66.45      5.58 o
  21   3  -7       83.43       88.33      5.20 o
  22   3  -7      134.27      126.06      5.97 o
  23   3  -7       41.03       48.30      4.39 o
  24   3  -7       31.54       26.83      3.77 o
  25   3  -7        3.43        7.23      3.02 o
  26   3  -7       19.47       19.91      4.06 o
  27   3  -7       48.93       58.06      5.94 o
  28   3  -7       65.89       78.66      6.70 o
  29   3  -7       54.47       66.22      6.48 o
  30   3  -7       61.08       69.95      6.75 o
   1   4  -7       32.08       35.51      4.78 o
   2   4  -7        4.46        3.03      3.82 o
   3   4  -7       24.04       19.89      3.13 o
   4   4  -7        1.96        5.04      2.14 o
   5   4  -7       89.16       99.02      5.35 o
   6   4  -7       72.82       77.95      4.87 o
   7   4  -7       96.06      110.69      8.16 o
   8   4  -7       33.42       28.40      4.15 o
   9   4  -7       20.56       16.46      3.58 o
  10   4  -7       13.41        8.67      2.93 o
  11   4  -7        7.20        7.19      2.73 o
  12   4  -7        2.63       -0.52      2.74 o
  13   4  -7       20.62       18.28      9.15 o
  14   4  -7       26.53       26.33      4.24 o
  15   4  -7        0.33        2.95      2.75 o
  16   4  -7        7.31       10.16      5.67 o
  17   4  -7       48.22       43.29      6.40 o
  18   4  -7       24.63       26.87      4.43 o
  19   4  -7        8.35        6.73      3.12 o
  20   4  -7       26.62       26.47      4.63 o
  21   4  -7        5.86        2.57      2.90 o
  22   4  -7        3.15        4.99      3.38 o
  23   4  -7        1.41        4.76      6.40 o
  24   4  -7       11.02        7.46      6.69 o
  25   4  -7       14.01       13.42      7.95 o
  26   4  -7       64.79       74.17     11.70 o
   0   5  -7       20.06       23.37      6.77 o
   1   5  -7       51.13       50.60      4.83 o
   2   5  -7       50.57       56.65      5.08 o
   3   5  -7        6.59        6.75      2.84 o
   4   5  -7       34.96       36.93      7.81 o
   5   5  -7       34.95       30.10      5.17 o
   6   5  -7       45.40       48.99     13.78 o
   7   5  -7       18.43       11.47      3.64 o
   8   5  -7      125.04      144.08      8.41 o
   9   5  -7        2.17        1.46      4.76 o
  10   5  -7       23.06       28.32      6.30 o
  11   5  -7        2.64        4.35      3.13 o
  12   5  -7       69.02       65.90     11.10 o
  13   5  -7        4.31        4.33      5.84 o
  14   5  -7       38.27       67.44     11.80 o
  15   5  -7       41.06       34.64      9.47 o
  16   5  -7       48.89       55.33     10.78 o
  17   5  -7       17.41       10.98      7.06 o
  18   5  -7       86.61      102.72     14.02 o
  19   5  -7        9.32       12.61      7.37 o
  20   5  -7       33.80       36.55      9.79 o
  21   5  -7        0.81       -2.98      5.97 o
   1   6  -7        8.21       10.15      7.28 o
   2   6  -7       17.50       20.22      4.77 o
   3   6  -7        5.14       10.19      7.37 o
   4   6  -7        1.97       -1.44      5.85 o
   5   6  -7        4.13        2.04      6.51 o
   6   6  -7        7.52        8.35      7.35 o
   7   6  -7       14.02        7.84      7.39 o
   8   6  -7        6.93       -1.65      5.77 o
   9   6  -7        3.50        7.36      7.04 o
   0   0  -6     4119.15     4212.20     65.63 o
   2   0  -6     1660.50     1666.35     19.35 o
   4   0  -6     3129.97     3436.17     38.85 o
   6   0  -6     4448.65     4853.42     42.70 o
   8   0  -6     1371.29     1417.73     14.23 o
  10   0  -6      259.44      233.06      3.95 o
  12   0  -6     1958.34     2044.32     21.76 o
  14   0  -6      316.40      289.73      4.60 o
  16   0  -6     1441.07     1352.12     18.34 o
  18   0  -6      130.95      115.51      3.97 o
  20   0  -6      241.13      231.28      6.08 o
  22   0  -6      461.66      446.29      9.35 o
  24   0  -6      149.16      150.32      9.68 o
  26   0  -6      120.89      121.17      9.29 o
  28   0  -6      107.46      112.59     10.11 o
  30   0  -6       55.45       71.69      8.87 o
  32   0  -6       53.41       69.09      9.19 o
  34   0  -6       46.92       45.90      8.51 o
   1   1  -6     1075.78     1150.89      8.24 o
   2   1  -6        5.33        4.84      0.48 o
   3   1  -6       51.94       61.77      1.18 o
   4   1  -6      700.44      759.56      6.15 o
   5   1  -6      378.26      431.60      3.63 o
   6   1  -6      254.80      294.10      2.83 o
   7   1  -6      115.98      124.30      1.62 o
   8   1  -6      736.05      752.33      5.66 o
   9   1  -6       46.18       35.01      1.28 o
  10   1  -6      495.15      484.58      4.32 o
  11   1  -6      500.47      492.68      4.25 o
  12   1  -6       67.69       76.93      1.79 o
  13   1  -6       19.61       19.75      1.20 o
  14   1  -6       29.61       30.39      1.79 o
  15   1  -6      153.56      155.97      3.32 o
  16   1  -6       89.06       91.42      2.60 o
  17   1  -6      154.21      148.71      3.62 o
  18   1  -6       66.16       66.22      4.25 o
  19   1  -6        8.62        6.50      1.26 o
  20   1  -6      134.68      133.73      3.75 o
  21   1  -6      127.64      125.88      4.40 o
  22   1  -6       28.26       27.67      2.51 o
  23   1  -6       40.04       34.27      2.84 o
  24   1  -6        7.31        7.01      1.80 o
  25   1  -6       23.05       22.82      2.61 o
  26   1  -6        9.91        5.74      1.84 o
  27   1  -6        5.08        1.52      2.13 o
  28   1  -6       14.05       15.10      3.44 o
  29   1  -6       36.56       34.30      4.69 o
  30   1  -6       18.04       12.95      3.41 o
  31   1  -6        0.19       -0.46      2.63 o
  32   1  -6       18.71       20.94      5.07 o
  33   1  -6       32.42       40.71      5.64 o
  34   1  -6       24.26       25.15      4.80 o
  35   1  -6        6.45       10.31      4.07 o
   0   2  -6     1954.79     1985.32     23.46 o
   1   2  -6      812.79      841.13     10.07 o
   2   2  -6      379.08      369.03      6.30 o
   3   2  -6      264.00      255.40      3.30 o
   4   2  -6      626.63      575.32      6.24 o
   5   2  -6       13.43       15.25      1.63 o
   6   2  -6      208.79      225.33      2.97 o
   7   2  -6      242.25      213.44      2.91 o
   8   2  -6     1314.40     1291.60     11.67 o
   9   2  -6      593.97      560.79      6.23 o
  10   2  -6     1201.98     1159.94     11.77 o
  11   2  -6       25.14       24.70      1.26 o
  12   2  -6      101.14      105.44      2.48 o
  13   2  -6      106.59      107.01      3.14 o
  14   2  -6      411.64      426.06      6.04 o
  15   2  -6       92.10       87.89      3.26 o
  16   2  -6      262.49      252.58      4.62 o
  17   2  -6       55.31       55.40      2.34 o
  18   2  -6      313.51      323.06      6.90 o
  19   2  -6      141.80      142.20      4.81 o
  20   2  -6       67.44       77.74      4.34 o
  21   2  -6        4.88        1.93      1.68 o
  22   2  -6       69.34       72.47      5.24 o
  23   2  -6       51.64       60.09      3.63 o
  24   2  -6      106.18      106.54      9.70 o
  25   2  -6       38.40       40.70      5.92 o
  26   2  -6       36.13       37.16      4.34 o
  27   2  -6        1.12        0.67      1.71 o
  28   2  -6       46.32       55.43      4.03 o
  29   2  -6       32.13       43.14      3.86 o
  30   2  -6       40.56       48.86      4.13 o
  31   2  -6        7.26       14.95      7.16 o
  32   2  -6       76.02       81.61      7.06 o
  33   2  -6       22.13       34.63      8.73 o
   1   3  -6       61.92       59.84      2.45 o
   2   3  -6      294.23      288.55      5.36 o
   3   3  -6       12.81       13.08      1.42 o
   4   3  -6      198.81      196.75      3.96 o
   5   3  -6      132.88      131.25      3.25 o
   6   3  -6      282.52      276.18      5.15 o
   7   3  -6      185.94      183.99      5.76 o
   8   3  -6      252.77      246.07      7.70 o
   9   3  -6      132.40      128.20      6.21 o
  10   3  -6       32.12       32.83      2.25 o
  11   3  -6       63.20       64.86      3.62 o
  12   3  -6       84.41       85.91      3.26 o
  13   3  -6       98.62       98.70      5.57 o
  14   3  -6        0.55       -0.83      1.33 o
  15   3  -6       21.11       21.41      2.72 o
  16   3  -6       27.96       29.01      3.66 o
  17   3  -6        3.83        2.98      1.87 o
  18   3  -6       34.07       38.21      3.55 o
  19   3  -6       10.61       14.34      2.62 o
  20   3  -6        9.66       11.03      2.50 o
  21   3  -6       10.83        9.96      2.39 o
  22   3  -6        9.60        8.92      2.54 o
  23   3  -6       31.70       33.33      3.73 o
  24   3  -6       15.22       13.66      3.06 o
  25   3  -6        3.79        1.33      2.60 o
  26   3  -6       25.25       23.61      5.08 o
  27   3  -6        4.06       13.67      3.68 o
  28   3  -6        1.65        2.40      2.89 o
  29   3  -6        0.75        4.79      3.22 o
  30   3  -6       20.88       32.55      5.51 o
  31   3  -6       31.29       27.77      7.53 o
   0   4  -6      116.77      128.03     10.36 o
   1   4  -6      133.16      132.21     20.46 o
   2   4  -6      256.11      243.46     14.84 o
   3   4  -6      292.44      315.36     12.15 o
   4   4  -6       56.71       61.72      4.91 o
   5   4  -6      222.42      239.60      7.69 o
   6   4  -6      335.06      333.32     10.96 o
   7   4  -6      175.15      169.24      7.83 o
   8   4  -6      227.78      212.47     19.64 o
   9   4  -6       29.43       28.00      6.34 o
  10   4  -6       14.13       10.88      3.02 o
  11   4  -6       30.68       44.79      5.52 o
  12   4  -6       27.53       33.33      4.91 o
  13   4  -6       72.49       81.24      6.06 o
  14   4  -6      137.20      141.29      9.82 o
  15   4  -6       95.24       89.51      6.41 o
  16   4  -6       54.92       43.46      8.77 o
  17   4  -6       52.44       60.02      5.55 o
  18   4  -6        9.90        8.38      4.86 o
  19   4  -6       14.43       16.13      3.94 o
  20   4  -6       16.49       15.51      3.88 o
  21   4  -6       45.15       49.57      9.79 o
  22   4  -6        8.36        4.75      3.77 o
  23   4  -6       43.24       51.33      8.52 o
  24   4  -6       25.11       23.29      5.34 o
  25   4  -6       34.53       29.31      5.70 o
  26   4  -6       12.93       10.74      6.44 o
  27   4  -6        0.99        1.60      4.24 o
   1   5  -6       67.74       83.06      9.01 o
   2   5  -6       46.17       44.86      4.63 o
   3   5  -6       66.27       76.13      8.18 o
   4   5  -6      143.28      153.44      8.53 o
   5   5  -6       13.62       11.41      3.53 o
   6   5  -6       47.10       45.21      7.81 o
   7   5  -6        7.73        6.86      3.23 o
   8   5  -6        0.29        4.37      2.91 o
   9   5  -6        6.90        8.42      5.64 o
  10   5  -6        4.75        4.22      5.27 o
  11   5  -6       13.16       25.88      7.66 o
  12   5  -6        9.27       -1.53      4.87 o
  13   5  -6       11.88        9.09      5.95 o
  14   5  -6        9.34        2.28      5.41 o
  15   5  -6        0.61       -1.78      4.98 o
  16   5  -6        4.74       -1.47      5.52 o
  17   5  -6        1.20        7.57      6.46 o
  18   5  -6        1.42       -0.17      5.94 o
  19   5  -6        9.96        9.61      7.30 o
  20   5  -6        3.90        3.70      6.46 o
  21   5  -6        0.07       -0.22      6.11 o
   0   6  -6       60.89       81.78     11.96 o
   1   6  -6      102.84      133.59     14.54 o
   2   6  -6        2.74        5.95      6.38 o
   3   6  -6       47.75       56.77     11.05 o
   4   6  -6       12.88       11.39      7.22 o
   5   6  -6       33.17       51.59     10.90 o
   6   6  -6        1.02        3.87      6.71 o
   7   6  -6       18.10        9.07      7.38 o
   8   6  -6        0.97        1.04      6.83 o
   9   6  -6       21.01       26.65      8.58 o
  10   6  -6        5.23       -1.73      5.81 o
  11   6  -6       14.75       30.86      9.46 o
   2   0  -5      636.54      745.76     11.36 o
   4   0  -5     1080.91     1198.60     15.64 o
   6   0  -5     1150.99     1266.25     16.56 o
   8   0  -5     1242.49     1431.83     15.30 o
  10   0  -5      275.45      327.77      4.71 o
  12   0  -5      435.08      434.22      5.63 o
  14   0  -5      324.47      286.92      4.77 o
  16   0  -5      400.27      386.50      6.80 o
  18   0  -5      198.95      178.15      5.31 o
  20   0  -5      273.05      269.01      7.41 o
  22   0  -5       16.18        9.71      5.11 o
  24   0  -5       16.17       17.29      4.49 o
  26   0  -5       60.82       66.16      7.52 o
  28   0  -5        9.20        8.02      3.88 o
  30   0  -5       50.81       46.29      7.52 o
  32   0  -5       16.00       16.33      5.54 o
  34   0  -5       75.25       88.80     10.52 o
  36   0  -5       14.77       12.77      5.79 o
   0   1  -5     2286.01     2441.86     24.39 o
   1   1  -5      940.97      965.51      7.61 o
   2   1  -5      838.95      823.57      6.65 o
   3   1  -5     2257.79     2243.58     15.91 o
   4   1  -5      965.57     1037.33      7.76 o
   5   1  -5     3297.87     3567.51     24.51 o
   6   1  -5      302.69      370.70      4.02 o
   7   1  -5     2066.54     2107.03     15.02 o
   8   1  -5      534.77      504.15      5.10 o
   9   1  -5     1374.69     1297.07     10.06 o
  10   1  -5      171.10      175.89      2.45 o
  11   1  -5     1511.47     1476.82     11.49 o
  12   1  -5       19.70       21.04      1.36 o
  13   1  -5      504.91      490.69      5.76 o
  14   1  -5      120.48      126.33      2.83 o
  15   1  -5      196.26      185.68      3.56 o
  16   1  -5       95.05       83.64      2.58 o
  17   1  -5       76.16       76.34      2.24 o
  18   1  -5      127.29      121.64      3.06 o
  19   1  -5       56.87       53.20      2.37 o
  20   1  -5       52.82       52.70      2.42 o
  21   1  -5      280.60      273.77      7.62 o
  22   1  -5       27.33       25.39      2.39 o
  23   1  -5       94.40       90.97      3.93 o
  24   1  -5       59.49       57.85      3.47 o
  25   1  -5       60.63       58.53      3.58 o
  26   1  -5       28.65       28.42      2.85 o
  27   1  -5      112.87      106.13      6.53 o
  28   1  -5       15.81       15.36      6.06 o
  29   1  -5       96.88       91.64      6.71 o
  30   1  -5        7.51        8.99      3.09 o
  31   1  -5       35.49       43.92      5.46 o
  32   1  -5       26.29       29.39      4.88 o
  33   1  -5       47.94       60.71      6.36 o
  34   1  -5        4.76        6.68      3.62 o
  35   1  -5       61.59       66.06      6.87 o
   1   2  -5      597.11      630.47      6.45 o
   2   2  -5      297.27      312.04      3.93 o
   3   2  -5      485.82      528.93      5.82 o
   4   2  -5      506.88      510.59      5.31 o
   5   2  -5       73.27       68.22      1.66 o
   6   2  -5      131.54      139.68      2.55 o
   7   2  -5       23.31       19.49      1.29 o
   8   2  -5      140.15      140.61      2.26 o
   9   2  -5      117.94      108.24      3.27 o
  10   2  -5      269.98      273.14      3.60 o
  11   2  -5      189.45      189.20      2.97 o
  12   2  -5      387.64      405.18      5.16 o
  13   2  -5      195.97      205.16      3.47 o
  14   2  -5       49.39       51.45      2.67 o
  15   2  -5      153.21      154.09      4.45 o
  16   2  -5       39.54       37.62      1.89 o
  17   2  -5      138.07      124.14      3.18 o
  18   2  -5       34.13       37.66      2.13 o
  19   2  -5       26.88       26.30      3.63 o
  20   2  -5       14.75       16.52      2.17 o
  21   2  -5        8.37        4.82      1.85 o
  22   2  -5       25.32       24.87      2.93 o
  23   2  -5        0.60        1.21      1.41 o
  24   2  -5        1.33        1.11      1.52 o
  25   2  -5        0.16        0.10      1.44 o
  26   2  -5       28.12       31.13      3.06 o
  27   2  -5        0.34       -0.58      1.62 o
  28   2  -5       14.18        6.55      2.13 o
  29   2  -5       15.64       10.77      2.52 o
  30   2  -5        3.29        9.86      4.16 o
  31   2  -5       21.99       25.85      4.60 o
  32   2  -5        1.92        2.64      3.14 o
  33   2  -5       11.90       19.97      5.41 o
  34   2  -5        8.29       16.09      4.27 o
   0   3  -5      913.10      924.36     15.73 o
   1   3  -5      321.09      320.37      5.49 o
   2   3  -5      589.75      599.63      9.18 o
   3   3  -5      114.13      109.91      3.07 o
   4   3  -5      293.71      286.63      5.47 o
   5   3  -5      185.21      173.96      4.52 o
   6   3  -5      621.41      610.26      8.40 o
   7   3  -5      660.60      659.67      8.78 o
   8   3  -5      437.59      455.11      5.92 o
   9   3  -5      700.03      706.29      9.05 o
  10   3  -5       91.23       94.35      3.15 o
  11   3  -5      138.47      130.50      3.73 o
  12   3  -5      193.80      206.09      4.82 o
  13   3  -5      114.55      114.43      6.09 o
  14   3  -5      135.38      137.93      5.30 o
  15   3  -5       24.08       24.84      4.23 o
  16   3  -5       75.23       80.70      4.82 o
  17   3  -5       23.58       25.71      3.83 o
  18   3  -5       17.71       22.32      7.19 o
  19   3  -5       58.50       54.84      4.01 o
  20   3  -5      101.53      106.12      5.10 o
  21   3  -5       31.62       33.18      3.85 o
  22   3  -5       15.43       16.10      2.87 o
  23   3  -5       32.23       33.87      4.24 o
  24   3  -5       43.80       59.46      6.02 o
  25   3  -5       24.41       29.81      3.88 o
  26   3  -5        4.96        7.53      5.26 o
  27   3  -5       40.88       52.10      5.43 o
  28   3  -5       15.11       14.90      6.13 o
  29   3  -5       25.26       19.96      6.36 o
  30   3  -5        7.21        6.56      5.45 o
  31   3  -5        5.83        3.40      5.02 o
   1   4  -5       37.61       40.33      6.08 o
   2   4  -5      200.83      214.01     11.41 o
   3   4  -5       70.58       73.14      5.86 o
   4   4  -5      282.75      299.77      8.49 o
   5   4  -5       93.55      105.04      6.54 o
   6   4  -5       85.74       90.70      5.83 o
   7   4  -5      184.94      204.47     13.24 o
   8   4  -5       98.61      100.59     10.60 o
   9   4  -5       36.84       24.58      3.73 o
  10   4  -5       16.97       16.71      3.31 o
  11   4  -5        8.62        5.83      3.22 o
  12   4  -5        4.90        1.87      2.41 o
  13   4  -5        5.39        9.08      2.97 o
  14   4  -5       49.22       39.93      7.23 o
  15   4  -5       18.63       20.20      6.72 o
  16   4  -5        3.78        5.07      2.69 o
  17   4  -5        0.22        1.63      2.39 o
  18   4  -5       15.06       11.08      3.57 o
  19   4  -5        3.28        4.92      3.46 o
  20   4  -5        3.54        4.60      3.42 o
  21   4  -5        6.23        5.64      3.67 o
  22   4  -5        1.97        4.81      3.63 o
  23   4  -5        2.26        3.33      3.66 o
  24   4  -5        1.42        1.99      3.72 o
  25   4  -5        1.58        6.75      4.11 o
  26   4  -5        4.06        4.30      3.92 o
  27   4  -5        0.40        1.38      4.03 o
  28   4  -5        5.60        7.15      5.77 o
   0   5  -5      287.02      365.54     19.35 o
   1   5  -5       11.58       12.06      8.96 o
   2   5  -5      203.93      230.46      8.28 o
   3   5  -5       63.87       64.16      5.08 o
   4   5  -5      263.09      307.23     11.45 o
   5   5  -5      103.73      116.35      8.18 o
   6   5  -5       78.78       77.32     10.36 o
   7   5  -5       37.46       27.78      7.65 o
   8   5  -5        6.97        1.06      4.69 o
   9   5  -5        3.62        2.59      4.40 o
  10   5  -5       46.73       52.18      9.76 o
  11   5  -5       27.42       18.01      6.58 o
  12   5  -5       10.13        2.13      5.59 o
  13   5  -5       26.01        9.99      5.98 o
  14   5  -5       12.45       15.25      6.71 o
  15   5  -5        3.97        5.57      5.93 o
  16   5  -5       10.75        5.12      5.86 o
  17   5  -5        0.11        3.79      6.21 o
  18   5  -5       15.07       15.26      7.44 o
  19   5  -5        6.43        5.45      6.36 o
  20   5  -5       26.31       30.28      9.23 o
  21   5  -5        2.85        2.62      6.18 o
  22   5  -5       19.94       21.74      8.76 o
   1   6  -5       51.89       70.58     11.77 o
   2   6  -5       46.89       46.78      9.99 o
   3   6  -5       16.34       15.39      7.62 o
   4   6  -5        5.07        8.23      6.27 o
   5   6  -5       19.95       25.20      8.68 o
   6   6  -5        3.04       -3.21      5.75 o
   7   6  -5       17.44       17.10      7.58 o
   8   6  -5        6.18       11.83      7.02 o
   9   6  -5        5.01        4.83      6.65 o
  10   6  -5        0.68        3.14      6.46 o
  11   6  -5        6.75       -0.52      6.10 o
  12   6  -5        3.17        9.73      7.32 o
   0   0  -4     6375.75     6604.99     98.44 o
   2   0  -4      765.75      769.07      9.53 o
   4   0  -4     5944.28     5961.13     56.73 o
   6   0  -4     2090.29     2225.95     22.21 o
   8   0  -4     6158.16     6480.30     61.89 o
  10   0  -4      814.19      850.25      8.96 o
  12   0  -4      375.09      331.83      4.92 o
  14   0  -4     2496.98     2541.51     27.93 o
  16   0  -4     1651.84     1661.21     21.87 o
  18   0  -4       92.72       85.77      3.74 o
  20   0  -4      312.20      312.60     12.86 o
  22   0  -4       56.89       53.34     10.01 o
  24   0  -4      313.02      305.40     13.97 o
  26   0  -4       72.12       69.43      7.52 o
  28   0  -4       84.03       89.65      8.95 o
  30   0  -4       78.78       92.27      9.46 o
  32   0  -4      306.63      365.54     18.45 o
  34   0  -4       48.84       45.04      8.28 o
  36   0  -4       13.63       34.20      8.18 o
   1   1  -4       51.22       50.28      0.97 o
   2   1  -4       97.44      103.81      1.46 o
   3   1  -4      579.41      619.76      5.13 o
   4   1  -4      112.59      132.87      1.87 o
   5   1  -4      316.13      321.48      3.63 o
   6   1  -4       91.49      101.55      1.95 o
   7   1  -4       32.99       31.49      1.17 o
   8   1  -4      767.76      812.80      8.23 o
   9   1  -4      578.48      661.79      6.04 o
  10   1  -4      493.10      473.29      4.93 o
  11   1  -4       75.70      102.27      2.10 o
  12   1  -4      818.41      807.56      8.47 o
  13   1  -4      536.14      501.34      6.11 o
  14   1  -4      258.21      251.81      4.29 o
  15   1  -4      380.87      340.83      5.69 o
  16   1  -4      102.57       94.58      3.05 o
  17   1  -4       17.87       18.24      1.94 o
  18   1  -4       30.78       31.02      1.85 o
  19   1  -4       88.41       80.62      2.92 o
  20   1  -4        9.43        6.10      1.30 o
  21   1  -4        0.80        0.31      0.99 o
  22   1  -4       34.11       30.49      2.51 o
  23   1  -4       79.88       76.36      3.70 o
  24   1  -4       62.29       60.95      4.06 o
  25   1  -4       33.39       33.91      4.30 o
  26   1  -4       72.69       70.70      5.42 o
  27   1  -4        0.38        2.18      2.16 o
  28   1  -4       28.12       20.55      4.96 o
  29   1  -4       40.13       56.08      5.50 o
  30   1  -4       37.15       42.73      5.14 o
  31   1  -4       19.40       24.98      5.60 o
  32   1  -4       22.10       15.88      7.26 o
  33   1  -4        9.11        8.74      4.25 o
  34   1  -4       20.11       21.84      4.69 o
  35   1  -4        9.91       11.56      4.01 o
  36   1  -4        0.55        0.46      3.45 o
   0   2  -4      949.76      942.01     14.55 o
   1   2  -4      488.92      501.88      5.37 o
   2   2  -4     1172.22     1209.77     10.70 o
   3   2  -4      387.14      348.64      4.80 o
   4   2  -4      134.72      114.52      2.12 o
   5   2  -4      331.63      312.86      3.92 o
   6   2  -4     1033.05      972.11      8.95 o
   7   2  -4      120.06      125.15      2.16 o
   8   2  -4      832.15      874.45      7.78 o
   9   2  -4       70.82       65.35      1.58 o
  10   2  -4      616.62      591.36      5.66 o
  11   2  -4      302.11      263.36      3.67 o
  12   2  -4     1473.58     1405.58     12.23 o
  13   2  -4      268.33      256.54      6.10 o
  14   2  -4      367.05      359.68      5.52 o
  15   2  -4       49.32       48.46      2.50 o
  16   2  -4      297.28      299.70      5.53 o
  17   2  -4      149.42      136.33      3.71 o
  18   2  -4      156.30      154.60      4.61 o
  19   2  -4       38.89       34.48      3.00 o
  20   2  -4      156.47      164.53      6.46 o
  21   2  -4      139.36      145.40      5.44 o
  22   2  -4       71.67       76.31      4.33 o
  23   2  -4       38.94       43.36      3.63 o
  24   2  -4       71.49       68.06      4.60 o
  25   2  -4        0.50        2.72      1.59 o
  26   2  -4       43.85       50.93      5.25 o
  27   2  -4       21.21       30.90      7.93 o
  28   2  -4      134.46      144.19     10.65 o
  29   2  -4       42.81       48.97      5.25 o
  30   2  -4      172.70      190.77      9.82 o
  31   2  -4        7.30       18.14      4.38 o
  32   2  -4       13.78       22.21      4.39 o
  33   2  -4        1.32        0.80      2.84 o
  34   2  -4       14.85       11.48      4.07 o
   1   3  -4        0.31        0.34      0.71 o
   2   3  -4        1.99        3.58      0.83 o
   3   3  -4       21.40       23.00      1.49 o
   4   3  -4       34.82       38.23      1.85 o
   5   3  -4       59.40       57.44      2.22 o
   6   3  -4      272.30      290.33      4.51 o
   7   3  -4       16.48       18.70      2.30 o
   8   3  -4       39.34       35.73      2.11 o
   9   3  -4       27.24       30.11      1.69 o
  10   3  -4      159.41      165.57      4.06 o
  11   3  -4      346.44      347.60      6.27 o
  12   3  -4       17.42       14.98      1.64 o
  13   3  -4      115.40      118.05      3.62 o
  14   3  -4       75.18       74.97      3.12 o
  15   3  -4       12.29       16.37      2.09 o
  16   3  -4       31.71       36.45      6.63 o
  17   3  -4       46.02       50.80      9.72 o
  18   3  -4       22.44       25.88      2.93 o
  19   3  -4        1.40        3.24      1.82 o
  20   3  -4       40.61       47.25      3.78 o
  21   3  -4       11.11        6.85      2.23 o
  22   3  -4        2.52       -1.57      1.70 o
  23   3  -4        6.06        5.37      2.26 o
  24   3  -4       61.77       65.05      4.70 o
  25   3  -4       13.35        9.78      2.90 o
  26   3  -4       19.55       16.73      5.58 o
  27   3  -4       54.89       61.20      8.97 o
  28   3  -4       12.73       15.13      5.72 o
  29   3  -4        8.50       14.80      5.66 o
  30   3  -4        1.81        0.90      4.45 o
  31   3  -4        6.64       14.59      6.37 o
  32   3  -4       12.23        8.57      6.04 o
   0   4  -4       38.87       33.74      6.27 o
   1   4  -4      317.59      342.47     17.52 o
   2   4  -4       70.63       74.59      5.81 o
   3   4  -4      190.51      211.66      9.50 o
   4   4  -4      189.38      199.40      7.07 o
   5   4  -4      240.10      245.33      9.26 o
   6   4  -4       40.03       38.87      3.46 o
   7   4  -4      107.27      137.21      6.75 o
   8   4  -4      122.49      113.72      6.34 o
   9   4  -4      140.01      154.98     15.56 o
  10   4  -4      266.81      268.44     25.25 o
  11   4  -4        2.53        4.69      3.80 o
  12   4  -4       14.37       14.23      3.24 o
  13   4  -4       41.13       50.51      4.76 o
  14   4  -4      102.55      105.27      7.26 o
  15   4  -4      122.48      151.00      7.96 o
  16   4  -4       76.66       76.22      8.16 o
  17   4  -4       46.38       61.23     16.12 o
  18   4  -4       49.24       59.66      6.15 o
  19   4  -4       21.13       19.39      7.42 o
  20   4  -4        1.35        2.40      3.27 o
  21   4  -4       46.84       57.12      8.94 o
  22   4  -4       70.58       65.68      6.88 o
  23   4  -4       82.40       81.54      7.44 o
  24   4  -4        3.82        2.52      3.49 o
  25   4  -4       25.26       26.29      5.28 o
  26   4  -4        3.76        4.28      3.87 o
  27   4  -4        2.38        0.22      3.83 o
  28   4  -4       30.80       26.86      7.85 o
   1   5  -4       48.97       56.48      7.39 o
   2   5  -4       46.95       52.16      4.53 o
   3   5  -4       27.12       25.18      4.80 o
   4   5  -4       14.52       16.21      6.32 o
   5   5  -4       11.53       19.39      6.58 o
   6   5  -4       56.30       57.99      9.72 o
   7   5  -4        1.23        1.05      4.65 o
   8   5  -4       77.31       82.77     11.19 o
   9   5  -4        3.19        3.66      4.65 o
  10   5  -4        7.12       17.18      6.63 o
  11   5  -4       10.70       16.47      6.54 o
  12   5  -4       22.24       24.18      7.58 o
  13   5  -4        8.45       12.73      6.73 o
  14   5  -4        2.95        1.06      5.24 o
  15   5  -4        4.00        2.87      5.67 o
  16   5  -4        7.82        4.02      5.54 o
  17   5  -4       17.33       17.06      7.58 o
  18   5  -4        2.16        6.59      6.21 o
  19   5  -4        0.90        3.84      6.14 o
  20   5  -4        8.15        2.17      5.83 o
  21   5  -4       19.84        9.78      7.33 o
  22   5  -4        1.24        1.66      6.10 o
  23   5  -4        2.59        0.27      6.36 o
   1   6  -4      105.67       83.65     11.78 o
   2   6  -4        9.94       15.95      7.07 o
   3   6  -4       48.36       44.16      9.66 o
   4   6  -4       11.72        4.66      6.73 o
   5   6  -4        4.55        7.52      6.87 o
   6   6  -4        5.56        8.88      6.82 o
   7   6  -4       49.16       61.93     11.36 o
   8   6  -4        2.28        2.79      6.37 o
   9   6  -4        9.07        5.80      6.64 o
  10   6  -4        6.61        8.17      6.47 o
  11   6  -4        4.60       13.30      7.33 o
  12   6  -4        3.92        2.97      6.32 o
  13   6  -4       12.22       24.85      9.09 o
   2   0  -3     1235.19     1283.59     16.73 o
   4   0  -3      480.53      508.43      6.64 o
   6   0  -3      106.74      121.42      2.37 o
   8   0  -3      366.03      370.70      6.98 o
  10   0  -3      248.40      234.23      4.32 o
  12   0  -3      218.64      227.73      4.45 o
  14   0  -3       68.98       73.22      2.99 o
  16   0  -3      487.83      459.98      9.57 o
  18   0  -3      710.97      695.64     18.34 o
  20   0  -3      271.43      284.13     11.77 o
  22   0  -3      290.01      295.43     12.88 o
  24   0  -3      223.42      199.34     10.94 o
  26   0  -3       25.06       20.79      4.74 o
  28   0  -3       42.27       47.89      6.93 o
  30   0  -3        4.22        4.23      3.44 o
  32   0  -3       27.37       31.07      6.89 o
  34   0  -3       60.73       84.66     10.06 o
  36   0  -3       92.74      101.69     11.38 o
   0   1  -3     1085.18     1043.71     10.82 o
   1   1  -3     1635.75     1705.09     12.72 o
   2   1  -3       30.50       43.03      0.89 o
   3   1  -3     2004.65     1951.22     16.41 o
   4   1  -3      179.16      187.93      2.51 o
   5   1  -3      627.64      615.62      6.56 o
   6   1  -3        7.73        8.93      0.67 o
   7   1  -3      891.52      958.82     10.78 o
   8   1  -3      251.37      257.29      3.26 o
   9   1  -3     1233.38     1286.15     11.62 o
  10   1  -3       40.05       41.78      1.79 o
  11   1  -3     1118.81     1103.48     11.37 o
  12   1  -3       74.11       71.07      2.09 o
  13   1  -3     1022.02     1068.69     11.29 o
  14   1  -3      100.55       85.51      2.34 o
  15   1  -3      888.38      893.54      9.54 o
  16   1  -3      734.42      739.79      8.47 o
  17   1  -3     1228.58     1185.42     12.26 o
  18   1  -3      545.07      546.06      7.54 o
  19   1  -3      259.01      279.38      5.60 o
  20   1  -3      591.97      548.51      8.72 o
  21   1  -3      215.11      199.05      5.21 o
  22   1  -3        1.25        1.11      1.21 o
  23   1  -3      370.59      351.15      7.97 o
  24   1  -3       34.67       39.58      2.93 o
  25   1  -3       94.78       99.85      5.88 o
  26   1  -3       40.06       48.81      4.64 o
  27   1  -3       59.79       56.13      5.09 o
  28   1  -3       29.29       23.28      3.90 o
  29   1  -3      131.90      141.81      7.58 o
  30   1  -3        4.11        7.24      2.79 o
  31   1  -3       48.28       48.08      5.44 o
  32   1  -3        0.64        2.18      2.88 o
  33   1  -3       90.03       96.21     18.14 o
  34   1  -3       22.21       27.79      5.01 o
  35   1  -3       14.64       21.15      8.45 o
  36   1  -3       14.46       16.24      4.79 o
   1   2  -3      196.98      207.33      3.16 o
   2   2  -3       10.19       13.88      0.93 o
   3   2  -3      128.30      131.36      2.19 o
   4   2  -3       16.64       20.92      1.27 o
   5   2  -3      389.82      420.13      4.88 o
   6   2  -3      187.91      202.25      3.09 o
   7   2  -3      146.56      165.09      2.58 o
   8   2  -3      153.14      169.27      2.65 o
   9   2  -3      188.27      181.14      2.57 o
  10   2  -3       13.85       11.67      1.22 o
  11   2  -3       94.99      101.18      2.60 o
  12   2  -3       30.93       34.24      1.76 o
  13   2  -3      195.05      177.78      2.94 o
  14   2  -3      495.74      485.50      6.57 o
  15   2  -3       63.45       60.19      2.31 o
  16   2  -3      176.80      165.84      3.86 o
  17   2  -3      165.81      161.39      4.17 o
  18   2  -3        0.71        1.76      1.05 o
  19   2  -3       23.52       22.39      2.01 o
  20   2  -3      199.37      196.08      6.93 o
  21   2  -3      130.59      139.84      5.25 o
  22   2  -3       85.48       84.38      6.08 o
  23   2  -3        9.60        7.24      2.74 o
  24   2  -3        3.59        2.32      1.53 o
  25   2  -3       16.59       22.02      2.59 o
  26   2  -3      124.24      137.39      5.76 o
  27   2  -3      121.28      120.92      5.14 o
  28   2  -3        3.14        4.90      2.85 o
  29   2  -3       25.37       25.51      4.17 o
  30   2  -3       11.92       10.05      3.15 o
  31   2  -3        8.97       16.47      3.91 o
  32   2  -3        1.53        0.43      2.82 o
  33   2  -3        5.50       13.90      5.94 o
  34   2  -3        5.05        3.45      5.05 o
  35   2  -3       15.47       18.11      6.80 o
   0   3  -3      459.01      448.62      8.97 o
   1   3  -3      262.76      250.91      4.30 o
   2   3  -3      157.75      156.91      3.27 o
   3   3  -3      277.18      267.52      4.10 o
   4   3  -3      362.45      383.12      5.58 o
   5   3  -3      191.28      170.27      4.10 o
   6   3  -3      128.13      126.63      4.09 o
   7   3  -3      148.50      151.12      4.57 o
   8   3  -3      315.06      335.22      5.00 o
   9   3  -3      185.46      180.20      6.06 o
  10   3  -3       38.51       41.07      2.45 o
  11   3  -3      266.26      260.04      7.46 o
  12   3  -3      375.53      395.43      7.55 o
  13   3  -3      332.89      331.56      9.51 o
  14   3  -3       16.11       17.95      2.07 o
  15   3  -3      310.61      312.47      7.80 o
  16   3  -3      143.62      147.42      5.34 o
  17   3  -3      117.86      117.53      4.84 o
  18   3  -3      297.40      302.48      8.00 o
  19   3  -3      219.49      223.22      6.92 o
  20   3  -3      107.32      107.65      6.30 o
  21   3  -3       81.56       89.23      4.88 o
  22   3  -3       12.04        9.14      2.38 o
  23   3  -3       61.16       66.14      6.15 o
  24   3  -3      194.52      211.80      9.78 o
  25   3  -3      112.97      110.68      7.87 o
  26   3  -3       52.14       58.42      8.67 o
  27   3  -3       37.86       39.84      7.95 o
  28   3  -3       26.69       34.55      7.90 o
  29   3  -3       25.15       42.43      8.22 o
  30   3  -3        1.98        4.01      4.74 o
  31   3  -3       51.63       49.40      9.19 o
  32   3  -3       55.52       53.39      9.69 o
   1   4  -3        8.48        7.75      1.31 o
   2   4  -3        4.43        4.17      1.22 o
   3   4  -3        6.80        7.71      1.48 o
   4   4  -3        1.85        2.40      1.24 o
   5   4  -3       71.95       85.37      4.53 o
   6   4  -3       11.11        8.21      3.25 o
   7   4  -3       74.89       66.57     15.50 o
   8   4  -3        6.41        8.41      2.66 o
   9   4  -3       10.78       12.84      2.90 o
  10   4  -3       46.24       50.14      8.05 o
  11   4  -3        0.78        1.07      2.43 o
  12   4  -3       18.20       11.33      4.55 o
  13   4  -3       21.51       22.80      4.01 o
  14   4  -3       11.79       11.29      6.25 o
  15   4  -3       22.40       15.95      5.39 o
  16   4  -3       61.70       54.93      5.61 o
  17   4  -3       13.42       13.95      3.94 o
  18   4  -3        0.38       -1.43      2.69 o
  19   4  -3       19.44       14.65      3.90 o
  20   4  -3       41.56       46.82      8.25 o
  21   4  -3        3.82        5.78      3.30 o
  22   4  -3       32.02       36.26      5.52 o
  23   4  -3       11.30       19.12      4.30 o
  24   4  -3       34.85       55.32      6.89 o
  25   4  -3       16.80       15.06      4.34 o
  26   4  -3        8.55        7.30      3.97 o
  27   4  -3       38.10       43.84      6.52 o
  28   4  -3        1.73        5.15      3.91 o
  29   4  -3        5.69        4.62      5.64 o
   0   5  -3      104.17      120.27     11.49 o
   1   5  -3       51.39       36.99      5.52 o
   2   5  -3       68.03       78.65     13.26 o
   3   5  -3        0.99        0.84      4.12 o
   4   5  -3       36.87       50.81      8.81 o
   5   5  -3        5.37        3.14      4.47 o
   6   5  -3       42.04       62.33      9.65 o
   7   5  -3       23.51       13.15      5.88 o
   8   5  -3       72.07       96.35     11.57 o
   9   5  -3       15.86       13.69      6.31 o
  10   5  -3       78.68      102.47     11.93 o
  11   5  -3        0.66        4.37      4.95 o
  12   5  -3        4.50       10.25      5.34 o
  13   5  -3       31.19       22.10      7.29 o
  14   5  -3       80.85      107.15     12.91 o
  15   5  -3       55.38       46.40      9.60 o
  16   5  -3      130.78      165.41     15.69 o
  17   5  -3        3.15        1.45      5.79 o
  18   5  -3       28.69        8.58      6.46 o
  19   5  -3       11.72        8.05      6.50 o
  20   5  -3       38.06       43.78     10.11 o
  21   5  -3        0.18       -3.76      5.32 o
  22   5  -3       73.50       62.37     11.08 o
  23   5  -3        3.09        0.79      6.03 o
   1   6  -3        0.08        1.97      6.11 o
   2   6  -3       20.61       25.16      8.30 o
   3   6  -3        6.47       15.53      7.09 o
   4   6  -3        1.71        6.71      6.47 o
   5   6  -3       19.02       22.59      7.81 o
   6   6  -3        1.44        9.07      6.34 o
   7   6  -3        4.93        2.36      6.19 o
   8   6  -3        0.41       -2.05      5.60 o
   9   6  -3        4.62        8.73      6.63 o
  10   6  -3        3.06        3.27      5.94 o
  11   6  -3        9.42        4.95      6.69 o
  12   6  -3        6.40       11.05      6.91 o
  13   6  -3        3.76        5.90      6.58 o
  14   6  -3       13.99       19.14      8.37 o
   0   0  -2     3077.39     3243.99     49.25 o
   2   0  -2     1307.08     1324.23     16.97 o
   4   0  -2     8666.92     9255.18     86.86 o
   6   0  -2     1047.24     1029.35     17.09 o
   8   0  -2     2385.09     2378.46     55.02 o
  10   0  -2      824.32      888.38     16.34 o
  12   0  -2     5459.55     5811.22     80.54 o
  14   0  -2      223.62      226.21      5.52 o
  16   0  -2      481.14      467.16      7.99 o
  18   0  -2      457.84      482.26     15.69 o
  20   0  -2     2620.35     2611.36     57.74 o
  22   0  -2       56.67       53.51      5.86 o
  24   0  -2      458.61      459.47     17.27 o
  26   0  -2      337.97      343.90     15.38 o
  28   0  -2      131.11      147.15     10.53 o
  30   0  -2       81.13       73.36      8.62 o
  32   0  -2       29.72       32.34      6.72 o
  34   0  -2       21.33       17.09      5.83 o
  36   0  -2       24.66       32.34      7.78 o
   1   1  -2     2321.63     2608.46     23.73 o
   2   1  -2      246.85      335.21      2.82 o
   3   1  -2      288.26      334.45      3.46 o
   4   1  -2      333.70      312.13      3.54 o
   5   1  -2      428.20      393.82      3.87 o
   6   1  -2       88.07       78.33      1.34 o
   7   1  -2      342.88      381.82      4.33 o
   8   1  -2      356.57      331.33      4.00 o
   9   1  -2      376.60      438.36      5.49 o
  10   1  -2      250.99      274.22      3.71 o
  11   1  -2      217.93      225.47      3.61 o
  12   1  -2      115.66      123.76      3.10 o
  13   1  -2       25.96       39.11      1.71 o
  14   1  -2       65.46       86.53      2.12 o
  15   1  -2      219.89      233.57      3.77 o
  16   1  -2        2.50        8.11      1.02 o
  17   1  -2      570.73      531.03     11.18 o
  18   1  -2       71.08       55.80      2.71 o
  19   1  -2        2.49        1.93      0.90 o
  20   1  -2       22.41       21.60      2.21 o
  21   1  -2      132.42      123.91      3.92 o
  22   1  -2      148.71      142.93      4.13 o
  23   1  -2       22.61       23.72      2.36 o
  24   1  -2      150.69      152.80      6.72 o
  25   1  -2        9.94        9.38      2.69 o
  26   1  -2      122.79      113.93      6.19 o
  27   1  -2      124.98      109.19      7.94 o
  28   1  -2       45.03       44.92      6.24 o
  29   1  -2       25.51       20.37      3.75 o
  30   1  -2       79.55       86.72      7.97 o
  31   1  -2       21.06       24.24      4.30 o
  32   1  -2       17.89       22.18      4.32 o
  33   1  -2       31.59       45.91      5.61 o
  34   1  -2       18.01       14.72      4.05 o
  35   1  -2        2.00        2.14      3.19 o
  36   1  -2        2.92        0.57      3.35 o
   0   2  -2      536.23      466.51      8.03 o
   1   2  -2       24.29       24.02      0.98 o
   2   2  -2      176.21      190.83      3.06 o
   3   2  -2      159.83      144.09      3.04 o
   4   2  -2     1563.93     1579.18     19.32 o
   5   2  -2      372.81      359.89      4.35 o
   6   2  -2      651.44      652.56      6.32 o
   7   2  -2       94.07      104.09      1.94 o
   8   2  -2     1192.97     1224.30     10.57 o
   9   2  -2      380.43      384.98      4.30 o
  10   2  -2      541.68      581.61      5.89 o
  11   2  -2      263.50      254.23      4.22 o
  12   2  -2      610.33      626.29      7.71 o
  13   2  -2       55.12       60.41      1.90 o
  14   2  -2      656.75      675.49      7.59 o
  15   2  -2      161.92      163.40      3.61 o
  16   2  -2       50.35       54.82      2.31 o
  17   2  -2      371.27      324.34      7.19 o
  18   2  -2      592.06      542.98      8.78 o
  19   2  -2       23.68       18.83      2.10 o
  20   2  -2      253.38      257.56      6.93 o
  21   2  -2       47.04       57.20      4.76 o
  22   2  -2      321.54      331.19     17.57 o
  23   2  -2      109.94      105.93      4.85 o
  24   2  -2      337.46      320.61     10.25 o
  25   2  -2       37.74       34.55      2.93 o
  26   2  -2       88.96       84.84      4.54 o
  27   2  -2       39.39       49.62      5.48 o
  28   2  -2      169.22      191.53      8.46 o
  29   2  -2        8.97       13.56      9.67 o
  30   2  -2       14.36       14.57      3.58 o
  31   2  -2       28.78       35.54      7.58 o
  32   2  -2       30.23       24.10      6.89 o
  33   2  -2       24.61       36.92      8.27 o
  34   2  -2       10.61       10.61      5.94 o
  35   2  -2        0.33        2.90      5.41 o
   1   3  -2        2.57        1.85      0.60 o
   2   3  -2      140.05      151.88      3.44 o
   3   3  -2      159.24      172.35      3.03 o
   4   3  -2        6.74        3.20      0.97 o
   5   3  -2        9.15        9.42      1.05 o
   6   3  -2       57.70       68.40      2.12 o
   7   3  -2       71.42       75.96      2.27 o
   8   3  -2      151.30      159.33      3.55 o
   9   3  -2      136.02      156.11      3.55 o
  10   3  -2      335.21      332.35      6.80 o
  11   3  -2       32.54       43.41      2.42 o
  12   3  -2      257.69      258.55      6.60 o
  13   3  -2       13.08        8.78      1.85 o
  14   3  -2       46.39       38.22      2.95 o
  15   3  -2       42.17       43.98      3.15 o
  16   3  -2      126.81      119.10      6.39 o
  17   3  -2        0.53        0.50      1.48 o
  18   3  -2       16.52       14.60      2.39 o
  19   3  -2       16.80       21.80      3.88 o
  20   3  -2        7.34        3.89      2.48 o
  21   3  -2       28.66       35.85      4.70 o
  22   3  -2       66.25       64.95      5.92 o
  23   3  -2       15.64       12.76      3.60 o
  24   3  -2       41.14       42.07      5.42 o
  25   3  -2       49.00       48.29     14.75 o
  26   3  -2       49.84       41.23      5.65 o
  27   3  -2       35.42       36.94      7.46 o
  28   3  -2        5.80        4.68      4.87 o
  29   3  -2       27.06       10.53      5.70 o
  30   3  -2       10.85       12.68      5.68 o
  31   3  -2       17.88       15.07      6.12 o
  32   3  -2        3.91       -1.01      4.78 o
   0   4  -2       11.65       15.26      3.53 o
   1   4  -2       21.23       23.07      1.64 o
   2   4  -2      100.33       92.57      3.02 o
   3   4  -2      182.84      203.75      5.29 o
   4   4  -2       65.38       55.47      3.10 o
   5   4  -2      176.56      206.64      5.00 o
   6   4  -2      134.13      121.94      6.54 o
   7   4  -2       27.27       19.19      5.32 o
   8   4  -2       29.35       29.56      3.87 o
   9   4  -2       98.91      100.23      6.18 o
  10   4  -2      466.47      443.56     27.69 o
  11   4  -2      457.99      493.22     16.56 o
  12   4  -2      119.14      123.47      7.00 o
  13   4  -2      162.00      178.67     16.79 o
  14   4  -2       19.36       18.71      3.76 o
  15   4  -2       39.84       46.37     18.50 o
  16   4  -2      112.74      113.01      7.49 o
  17   4  -2       65.47       76.52      6.42 o
  18   4  -2       35.92       25.77      4.61 o
  19   4  -2      154.34      163.48      9.81 o
  20   4  -2       46.46       60.17      6.20 o
  21   4  -2      146.21      154.61     20.90 o
  22   4  -2       59.79       69.23     13.61 o
  23   4  -2       28.44       36.07      5.58 o
  24   4  -2       28.06       29.82      5.38 o
  25   4  -2       30.47       36.17      5.82 o
  26   4  -2       42.24       52.38      6.84 o
  27   4  -2       40.83       29.47     11.26 o
  28   4  -2        3.17        7.22      4.17 o
  29   4  -2       28.33       30.47      7.91 o
   1   5  -2        4.37        9.92      3.52 o
   2   5  -2       25.27       34.30      5.06 o
   3   5  -2       15.24       20.31      6.17 o
   4   5  -2        8.61        3.90      4.53 o
   5   5  -2        1.22        3.23      4.41 o
   6   5  -2        0.89        2.25      4.59 o
   7   5  -2       13.54       13.45      5.52 o
   8   5  -2        1.66        1.62      4.65 o
   9   5  -2        1.20       -3.76      4.00 o
  10   5  -2       54.75       45.08      8.94 o
  11   5  -2       23.14       16.10      6.28 o
  12   5  -2       46.13       40.80      8.93 o
  13   5  -2       26.09       25.87      7.57 o
  14   5  -2       72.65       70.63     10.94 o
  15   5  -2       21.22       21.27      7.05 o
  16   5  -2        4.87        3.73      5.41 o
  17   5  -2        8.91       17.05      6.77 o
  18   5  -2       42.91       52.01     10.46 o
  19   5  -2       45.03       75.84     12.09 o
  20   5  -2       21.15       27.32      8.44 o
  21   5  -2        8.08        7.62      6.43 o
  22   5  -2       34.43       35.77      7.22 o
  23   5  -2        0.72        3.22      4.26 o
   1   6  -2        3.82        9.00      6.69 o
   2   6  -2        2.36        2.66      5.52 o
   3   6  -2       33.61       49.73      9.70 o
   4   6  -2        0.70       -1.77      5.38 o
   5   6  -2       25.65       40.65      9.34 o
   6   6  -2       18.16       22.60      7.65 o
   7   6  -2       16.98       19.27      7.51 o
   8   6  -2        3.66        1.56      5.57 o
   9   6  -2       11.64       11.84      7.04 o
  10   6  -2        1.13        5.41      6.65 o
  11   6  -2       21.68       11.20      7.10 o
  12   6  -2        8.05        8.81      6.69 o
  13   6  -2       83.19      109.16     14.32 o
  14   6  -2        5.40        4.92      6.95 o
   2   0  -1      759.93      783.11      8.81 o
   4   0  -1    11218.22    11667.06    175.36 o
   6   0  -1      313.76      287.26      8.03 o
   8   0  -1     2463.30     2447.63     55.14 o
  12   0  -1      185.90      210.37      4.18 o
  14   0  -1      125.13      126.88      4.31 o
  16   0  -1       94.51       99.83      4.05 o
  18   0  -1       66.40       64.41      5.08 o
  20   0  -1      190.60      180.95      9.10 o
  22   0  -1       92.43       81.42      6.59 o
  24   0  -1      322.08      288.42     13.12 o
  26   0  -1       70.31       67.83      7.32 o
  28   0  -1       52.95       43.09      6.72 o
  30   0  -1       42.30       44.35      6.99 o
  32   0  -1        6.15        2.43      3.64 o
  34   0  -1       32.48       53.19      8.50 o
  36   0  -1       21.58       32.60      7.96 o
   0   1  -1     2505.42     2526.50     32.48 o
   1   1  -1     3318.73     3490.99     34.28 o
   2   1  -1     1815.01     2030.95     22.86 o
   3   1  -1    10315.12    11115.07     89.23 o
   4   1  -1     7226.00     7719.73     57.76 o
   5   1  -1     2567.90     2636.86     18.08 o
   6   1  -1      775.95      772.55      5.92 o
   7   1  -1     1073.52     1152.61     12.32 o
   8   1  -1     1026.21     1160.21     12.51 o
   9   1  -1     1997.15     2027.89     20.22 o
  10   1  -1      612.94      629.07      9.15 o
  11   1  -1      742.94      710.82      8.51 o
  12   1  -1      490.41      498.61      7.38 o
  13   1  -1      380.14      382.90      6.18 o
  14   1  -1       20.33       14.06      1.35 o
  15   1  -1      558.40      565.36      7.80 o
  16   1  -1       71.92       70.12      2.39 o
  17   1  -1      428.81      408.65      6.59 o
  18   1  -1        1.49        1.45      0.90 o
  19   1  -1      441.76      430.68      7.32 o
  20   1  -1       45.45       45.24      2.77 o
  21   1  -1      597.26      562.55      8.90 o
  22   1  -1       46.45       45.13      8.27 o
  23   1  -1      326.99      337.95      9.94 o
  24   1  -1      188.98      184.93      7.38 o
  25   1  -1      120.53      120.74     11.34 o
  26   1  -1        1.72        4.09      2.20 o
  27   1  -1       81.65       79.36      5.68 o
  28   1  -1       29.85       29.15     11.07 o
  29   1  -1       83.59       90.93      6.40 o
  30   1  -1       38.12       38.21      6.58 o
  31   1  -1        9.36        5.96      3.59 o
  32   1  -1       45.23       54.43      5.82 o
  33   1  -1       12.67       13.61      3.82 o
  34   1  -1        0.21        0.13      2.97 o
  35   1  -1       36.78       43.01      5.98 o
  36   1  -1        2.27        6.95      3.89 o
   1   2  -1       27.60       27.71      1.16 o
   2   2  -1      379.66      425.76      5.44 o
   3   2  -1      760.74      823.37     10.89 o
   4   2  -1      467.63      499.23      6.78 o
   5   2  -1      828.38      843.20     10.16 o
   6   2  -1     3498.78     3958.55     32.41 o
   7   2  -1     1343.25     1496.06     13.39 o
   8   2  -1      353.78      381.55      4.25 o
   9   2  -1      508.94      525.43      5.41 o
  10   2  -1       23.33       23.55      1.17 o
  11   2  -1       22.04       22.04      1.42 o
  12   2  -1       10.03       10.90      1.14 o
  13   2  -1      119.35      110.65      3.41 o
  14   2  -1       13.13       11.05      0.98 o
  15   2  -1      242.29      216.58      3.67 o
  16   2  -1        7.61        5.34      1.85 o
  17   2  -1       16.73       13.54      1.64 o
  18   2  -1       40.99       45.00      2.32 o
  19   2  -1       58.93       61.10      2.72 o
  20   2  -1       77.60       71.65      3.00 o
  21   2  -1       16.42       11.78      2.13 o
  22   2  -1        7.00        5.68      2.62 o
  23   2  -1       31.77       32.82      2.43 o
  24   2  -1        6.70        4.03      1.87 o
  25   2  -1      101.46       99.65      6.15 o
  26   2  -1      119.18      122.30      7.82 o
  27   2  -1       36.38       26.56      4.75 o
  28   2  -1        1.61        5.32      3.88 o
  29   2  -1       23.38       22.60      6.18 o
  30   2  -1       14.19       11.08      4.86 o
  31   2  -1        8.64        9.43      4.95 o
  32   2  -1       13.36       15.49      6.21 o
  33   2  -1        6.17        2.45      4.62 o
  34   2  -1        7.24        3.02      5.05 o
  35   2  -1       16.81       17.19      7.56 o
   0   3  -1      400.76      425.77      6.67 o
   1   3  -1      485.13      516.38      6.07 o
   2   3  -1      134.33      134.85      2.92 o
   3   3  -1      194.49      182.58      4.36 o
   4   3  -1      170.84      171.83      3.48 o
   5   3  -1      967.05     1005.73     11.49 o
   6   3  -1      242.13      259.48      4.14 o
   7   3  -1      783.79      830.85     11.40 o
   8   3  -1      898.44      939.17     10.73 o
   9   3  -1      175.64      167.39      6.58 o
  10   3  -1       20.76       19.18      1.96 o
  11   3  -1      133.06      128.04      4.06 o
  12   3  -1      685.43      687.65     12.10 o
  13   3  -1      232.49      225.60     12.06 o
  14   3  -1      231.58      217.87     12.88 o
  15   3  -1      106.42      105.49      8.59 o
  16   3  -1       83.81      104.79      5.94 o
  17   3  -1       67.83       70.22      5.39 o
  18   3  -1       45.36       50.29      4.88 o
  19   3  -1       92.55       88.54      6.21 o
  20   3  -1       71.57       77.23      6.01 o
  21   3  -1       98.89      104.91      6.98 o
  22   3  -1       28.78       28.67      4.44 o
  23   3  -1       97.19      100.98      7.08 o
  24   3  -1       51.48       55.17      5.87 o
  25   3  -1      120.08      143.34     14.49 o
  26   3  -1       15.00       11.30      5.88 o
  27   3  -1       40.10       29.48      6.99 o
  28   3  -1      134.42      136.88     12.50 o
  29   3  -1        2.42        7.88      4.61 o
  30   3  -1        0.10        2.66      4.39 o
  31   3  -1        8.58        9.81      5.52 o
  32   3  -1       28.34       24.80      7.00 o
   1   4  -1       49.77       55.25      2.03 o
   2   4  -1       82.53       92.32      2.60 o
   3   4  -1       13.92       16.02      1.27 o
   4   4  -1        4.20        4.40      0.94 o
   5   4  -1        4.43        4.09      1.07 o
   6   4  -1       51.46       54.87      2.93 o
   7   4  -1       15.68       13.08      3.00 o
   8   4  -1       95.00       93.74      5.86 o
   9   4  -1        3.60        3.66      2.51 o
  10   4  -1      141.26      143.07      7.10 o
  11   4  -1       37.26       49.79      4.92 o
  12   4  -1        8.39       11.27      7.74 o
  13   4  -1      190.10      198.76      8.76 o
  14   4  -1       14.58       12.18      3.31 o
  15   4  -1       24.28       14.28      3.71 o
  16   4  -1       13.77        4.67      2.99 o
  17   4  -1        2.76        5.31      3.05 o
  18   4  -1        9.84       13.11      3.65 o
  19   4  -1       19.32       19.37      4.24 o
  20   4  -1        4.10        3.61      2.99 o
  21   4  -1        2.96        4.57      4.68 o
  22   4  -1       31.68       32.53      5.19 o
  23   4  -1       22.79       28.43      5.07 o
  24   4  -1        2.08        1.08      3.23 o
  25   4  -1       34.61       49.82      6.57 o
  26   4  -1       33.87       29.75      5.35 o
  27   4  -1        7.47       13.33      4.63 o
  28   4  -1       11.94       12.64      5.84 o
  29   4  -1        4.11       -0.37      4.79 o
   0   5  -1       78.30      106.61     10.54 o
   1   5  -1       44.08       57.80      5.99 o
   2   5  -1       47.33       43.72      5.41 o
   3   5  -1       15.47        8.03      5.14 o
   4   5  -1      186.03      238.26     15.26 o
   5   5  -1        7.69        3.35      4.34 o
   6   5  -1       92.30       81.24     10.29 o
   7   5  -1       34.89       45.98      8.45 o
   8   5  -1       41.82       54.47      9.33 o
   9   5  -1       21.30       13.16      5.80 o
  10   5  -1      192.56      193.97     14.70 o
  11   5  -1       37.14       31.94      7.44 o
  12   5  -1       57.75       74.57     10.68 o
  13   5  -1       24.28       17.88      6.45 o
  14   5  -1       55.34       54.15     10.00 o
  15   5  -1        5.86        8.41      5.95 o
  16   5  -1       40.74       39.57      9.29 o
  17   5  -1       45.06       35.93      5.79 o
  18   5  -1       13.58       14.43      4.58 o
  19   5  -1       26.77       22.59      5.13 o
  20   5  -1       16.37       24.95      5.30 o
  21   5  -1        2.41        0.56      4.66 o
  22   5  -1       27.30       26.51      5.67 o
  23   5  -1        3.88        4.82      4.39 o
  24   5  -1       14.38       11.41      6.78 o
   2   6  -1        4.16        7.92      6.45 o
   3   6  -1       29.82       45.14      9.10 o
   4   6  -1        8.17        1.77      5.54 o
   5   6  -1       12.64        8.49      6.28 o
   6   6  -1        0.91       -0.58      5.26 o
   7   6  -1        0.11       -2.55      5.70 o
   8   6  -1       15.65        3.67      5.79 o
   9   6  -1        2.00       -0.59      5.75 o
  10   6  -1        2.50        7.69      6.43 o
  11   6  -1        1.47        3.89      5.92 o
  12   6  -1        0.98        3.24      5.90 o
  13   6  -1        2.18        1.99      5.91 o
  14   6  -1       20.65       28.97      9.32 o
  15   6  -1       38.99       35.13      9.46 o
   4   0   0       43.72       38.41      1.91 o
   6   0   0     6951.11     6772.28    144.54 o
   8   0   0     3414.23     3426.55     74.44 o
  10   0   0      235.45      164.20      6.01 o
  12   0   0       47.08       36.10      2.11 o
  14   0   0      511.51      461.96      9.61 o
  16   0   0     1758.60     1723.06     28.25 o
  18   0   0      238.17      231.47      9.81 o
  20   0   0      363.25      378.70     13.86 o
  22   0   0       88.44       84.45      6.65 o
  24   0   0      229.60      238.09     11.91 o
  26   0   0       14.36       13.40      4.27 o
  28   0   0      117.02      104.90      9.22 o
  30   0   0       54.15       61.00      7.79 o
  32   0   0      219.17      267.60     15.23 o
  34   0   0        1.39        3.30      4.43 o
  36   0   0       39.74       45.48      8.54 o
   1   1   0     5266.06     5571.34     69.32 o
   2   1   0    10801.64    11441.86    108.72 o
   3   1   0     6573.07     7456.70     60.04 o
   4   1   0     6216.51     6326.14     47.19 o
   5   1   0      561.67      612.70      6.33 o
   6   1   0      399.77      370.68      3.85 o
   7   1   0     1730.15     1959.05     19.50 o
   8   1   0       61.44       72.41      2.21 o
   9   1   0       45.48       60.38      1.50 o
  10   1   0        2.31        5.03      1.00 o
  11   1   0      434.92      446.49      7.80 o
  12   1   0        1.68        1.56      0.73 o
  13   1   0      535.08      525.08      7.58 o
  14   1   0        8.63       10.46      0.96 o
  15   1   0       19.54       20.43      1.68 o
  16   1   0       23.17       17.05      1.80 o
  17   1   0       25.93       21.42      1.59 o
  18   1   0       79.18       76.04      2.96 o
  19   1   0      137.46      124.36      4.59 o
  20   1   0       76.27       64.99      3.99 o
  21   1   0       79.21       85.18      4.63 o
  22   1   0        6.02        8.54      2.11 o
  23   1   0       36.78       35.24      3.67 o
  24   1   0        4.17        4.14      2.10 o
  25   1   0        2.22        6.22      2.56 o
  26   1   0        2.56        3.84      2.24 o
  27   1   0        1.95        1.97      2.12 o
  28   1   0       21.42       30.35      4.11 o
  29   1   0       47.23       59.24      5.36 o
  30   1   0        0.02        0.32      2.18 o
  31   1   0        3.73       -0.90      2.42 o
  32   1   0        0.06        2.64      2.81 o
  33   1   0       17.59       14.25      3.96 o
  34   1   0        0.10       -1.14      2.83 o
  35   1   0        0.84        1.59      4.61 o
  36   1   0        2.29        3.20      4.88 o
   0   2   0      463.59      559.86     18.73 o
   1   2   0       18.94       18.97      1.73 o
   2   2   0     5260.94     5530.84     60.43 o
   3   2   0     2186.85     2191.23     22.50 o
   4   2   0     1593.83     1686.22     17.88 o
   5   2   0        1.67        6.09      0.76 o
   6   2   0      298.77      316.85      4.45 o
   7   2   0      723.73      738.20      8.23 o
   8   2   0      573.70      518.94      5.71 o
   9   2   0      548.86      552.24      7.28 o
  10   2   0        0.21        1.24      0.61 o
  11   2   0        0.07        2.42      0.71 o
  12   2   0      378.35      406.35      7.70 o
  13   2   0      300.22      281.39      6.19 o
  14   2   0      173.72      133.09      4.12 o
  15   2   0      151.89      150.09      3.43 o
  16   2   0     1286.95     1221.23     15.12 o
  17   2   0        0.99        1.91      0.93 o
  18   2   0       26.39       29.94      2.12 o
  19   2   0        3.79        2.28      1.08 o
  20   2   0       36.55       37.09      2.60 o
  21   2   0       24.45       19.17      2.42 o
  22   2   0      258.25      258.72      9.26 o
  23   2   0       45.07       48.12      2.77 o
  24   2   0       77.77       84.96      8.62 o
  25   2   0        5.90        6.26      3.80 o
  26   2   0       15.24        9.65      4.39 o
  27   2   0        4.06        1.17      3.42 o
  28   2   0       21.25       23.83      6.20 o
  29   2   0      119.69      124.56     11.76 o
  30   2   0       49.60       68.16      9.43 o
  31   2   0       10.06        4.83      4.73 o
  32   2   0       77.12       86.22     10.78 o
  33   2   0        0.50       -2.06      4.17 o
  34   2   0       18.30       30.88      7.99 o
  35   2   0       31.80       39.84      9.01 o
   1   3   0      111.06      128.67      3.03 o
   2   3   0      352.07      399.25      5.07 o
   3   3   0       96.55      108.54      2.68 o
   4   3   0       29.19       36.70      1.49 o
   5   3   0      321.67      375.37      4.63 o
   6   3   0      116.55      128.35      2.74 o
   7   3   0        2.86        2.83      0.90 o
   8   3   0        1.37        1.09      0.86 o
   9   3   0      221.75      237.30      8.89 o
  10   3   0      565.02      626.54     12.50 o
  11   3   0      121.56      109.17      5.88 o
  12   3   0        6.90       11.17      2.48 o
  13   3   0       42.99       42.22      4.35 o
  14   3   0       10.75        6.19      2.30 o
  15   3   0        0.55       -0.70      2.16 o
  16   3   0      173.99      172.23      7.64 o
  17   3   0       80.55       74.79     10.73 o
  18   3   0        9.15        6.40      2.48 o
  19   3   0        8.66        4.66      2.41 o
  20   3   0       21.90       20.43      4.19 o
  21   3   0        0.04        1.40      2.22 o
  22   3   0       38.65       43.38      5.07 o
  23   3   0        2.67        2.95      2.91 o
  24   3   0        1.73       -0.40      2.82 o
  25   3   0       10.51        8.38      3.42 o
  26   3   0        1.37        1.25      3.47 o
  27   3   0       34.54       40.37      8.05 o
  28   3   0       62.16       70.15      9.85 o
  29   3   0        3.00        6.41      5.00 o
  30   3   0        0.17        4.13      4.48 o
  31   3   0        4.65        0.61      4.24 o
  32   3   0       24.52       19.14      6.85 o
  33   3   0        1.98        5.71      5.45 o
   0   4   0      287.77      293.58     14.16 o
   1   4   0      521.96      592.33     14.44 o
   2   4   0      256.91      268.07      5.19 o
   3   4   0        0.91        2.61      1.07 o
   4   4   0       29.65       28.67      3.22 o
   5   4   0       88.92      101.51      4.36 o
   6   4   0       36.40       30.68      3.79 o
   7   4   0      347.84      390.16     11.65 o
   8   4   0       39.33       36.53      4.13 o
   9   4   0      715.66      753.14     17.94 o
  10   4   0       29.78       34.93      4.24 o
  11   4   0       20.47       31.39      8.66 o
  12   4   0        2.83        4.39      3.73 o
  13   4   0       14.41       16.92      3.54 o
  14   4   0      347.54      330.84     11.70 o
  15   4   0       96.60      108.16     13.88 o
  16   4   0        0.29       -0.31      4.42 o
  17   4   0       36.36       47.46      5.49 o
  18   4   0       90.79      106.93     13.80 o
  19   4   0        0.06        0.57      2.66 o
  20   4   0       22.27       20.22      4.34 o
  21   4   0        3.26        0.80      3.11 o
  22   4   0        4.59        9.36      3.56 o
  23   4   0       27.27       26.19      7.47 o
  24   4   0        4.45        5.76      3.60 o
  25   4   0       24.62       30.03      5.31 o
  26   4   0        0.14        4.26      4.73 o
  27   4   0        0.02        0.71      4.46 o
  28   4   0        9.35        4.36      4.89 o
  29   4   0       25.50       38.35      8.70 o
   1   5   0       18.55       17.27      3.95 o
   2   5   0        9.32       18.74      5.92 o
   3   5   0        3.34        3.02      4.32 o
   4   5   0        0.04        4.37      4.46 o
   5   5   0       56.65       76.00      9.65 o
   6   5   0       58.37       75.84      9.90 o
   7   5   0       64.95       69.06      9.73 o
   8   5   0       13.04       12.51      5.21 o
   9   5   0        0.22       -2.33      3.87 o
  10   5   0       49.28       42.91      8.67 o
  11   5   0        3.86        8.49      5.09 o
  12   5   0       38.23       48.69      9.17 o
  13   5   0        9.12        4.58      3.53 o
  14   5   0        2.32        4.84      3.63 o
  15   5   0        4.94        3.40      3.50 o
  16   5   0       18.45       25.68      5.02 o
  17   5   0        0.55       -1.45      3.22 o
  18   5   0       77.48       71.92      7.29 o
  19   5   0        5.95        9.55      4.27 o
  20   5   0       11.18       11.40      4.46 o
  21   5   0       14.75       18.93      5.17 o
  22   5   0       16.10       18.32      5.07 o
  23   5   0       13.32       18.67      5.20 o
  24   5   0        0.21       -2.30      5.01 o
   2   6   0       22.26       16.84      7.30 o
   3   6   0        0.88        4.85      6.03 o
   4   6   0        0.06       -0.61      5.05 o
   5   6   0       42.63       38.63      8.94 o
   6   6   0       14.47       17.36      7.28 o
   7   6   0      168.03      218.53     16.64 o
   8   6   0        1.20        0.61      5.29 o
   9   6   0        8.51        8.89      6.56 o
  10   6   0        6.47        6.40      6.12 o
  11   6   0       16.00       18.02      7.81 o
  12   6   0        0.06        3.82      6.76 o
  13   6   0       24.39       44.29     10.21 o
  14   6   0        1.69       -0.55      5.78 o
  15   6   0       23.51       28.38      8.87 o
   2   0   1      759.66      729.15     16.27 o
   4   0   1    11220.72    11535.52    139.85 o
   6   0   1      312.21      292.31      7.48 o
   8   0   1     2468.12     2547.42     45.37 o
  10   0   1      542.89      615.08     15.33 o
  12   0   1      184.74      207.23      4.53 o
  14   0   1      125.97      132.08      5.49 o
  16   0   1       93.16       95.90      3.85 o
  18   0   1       65.37       65.86      5.11 o
  20   0   1      192.01      172.63      8.89 o
  22   0   1       93.11       80.71      6.44 o
  24   0   1      320.61      278.52     12.82 o
  26   0   1       70.37       73.49      7.42 o
  28   0   1       52.51       56.67      7.00 o
  30   0   1       42.35       33.15      6.49 o
  32   0   1        5.89        7.05      4.73 o
  34   0   1       32.02       39.40      7.78 o
  36   0   1       21.98       17.70      6.73 o
   0   1   1     2493.21     2536.98     39.73 o
   1   1   1     3363.17     3568.91     44.46 o
   2   1   1     1799.02     2054.29     15.99 o
   3   1   1    10468.08    11192.20     88.66 o
   4   1   1     7268.74     7778.29     72.95 o
   5   1   1     2546.26     2657.61     33.12 o
   6   1   1      772.27      772.30      9.18 o
   7   1   1     1041.06     1132.32     19.03 o
   8   1   1     1009.17     1143.13     19.42 o
   9   1   1     1964.64     1975.53     25.68 o
  10   1   1      624.26      644.81      9.96 o
  11   1   1      728.22      700.18     10.98 o
  12   1   1      489.75      515.86      7.64 o
  13   1   1      389.71      394.84      6.87 o
  14   1   1       20.49       14.84      1.10 o
  15   1   1      539.69      538.32      7.70 o
  16   1   1       70.11       72.68      2.41 o
  17   1   1      428.74      411.67      8.51 o
  18   1   1        1.10        0.38      1.25 o
  19   1   1      457.11      441.57     10.53 o
  20   1   1       44.13       48.14      3.62 o
  21   1   1      584.84      551.36     12.86 o
  22   1   1       47.25       43.32      6.67 o
  23   1   1      314.05      321.21      9.64 o
  24   1   1      187.60      189.21      7.36 o
  25   1   1      123.54      120.79      6.07 o
  26   1   1        1.70        0.30      2.02 o
  27   1   1       80.94       83.67      5.67 o
  28   1   1       30.99       38.88      7.52 o
  29   1   1       83.80       82.57      6.00 o
  30   1   1       37.37       39.07      4.74 o
  31   1   1        9.79       15.62      3.66 o
  32   1   1       45.78       35.32      7.35 o
  33   1   1       14.14       12.82      5.57 o
  34   1   1        0.18        8.14      5.21 o
  35   1   1       38.19       42.58      8.45 o
  36   1   1        2.38       -0.31      4.74 o
   1   2   1       27.53       26.64      1.68 o
   2   2   1      379.23      418.82      7.36 o
   3   2   1      759.10      819.56      8.62 o
   4   2   1      467.65      508.99      6.06 o
   5   2   1      828.29      850.78     11.38 o
   6   2   1     3500.20     4015.82     38.67 o
   7   2   1     1346.22     1490.74     19.39 o
   8   2   1      353.47      371.10      5.82 o
   9   2   1      508.35      532.18     11.66 o
  10   2   1       23.25       25.92      2.65 o
  11   2   1       22.54       24.97      5.57 o
  12   2   1       10.08        6.89      2.33 o
  13   2   1      119.73      108.43      3.55 o
  14   2   1       13.32       11.07      1.53 o
  15   2   1      242.64      222.37      4.36 o
  16   2   1        7.57        6.77      2.05 o
  17   2   1       16.57       12.15      1.33 o
  18   2   1       40.45       41.30      2.19 o
  19   2   1       58.51       57.53      3.09 o
  20   2   1       78.38       64.26      5.57 o
  21   2   1       16.17       15.40      3.93 o
  22   2   1        6.82        5.91      3.83 o
  23   2   1       32.46       31.86      6.04 o
  24   2   1        6.47       10.01      3.99 o
  25   2   1      100.79       82.35      8.89 o
  26   2   1      119.15      138.00     10.58 o
  27   2   1       35.92       35.14      6.96 o
  28   2   1        1.71        5.95      4.06 o
  29   2   1       23.62       16.05      5.87 o
  30   2   1       13.95       18.11      6.21 o
  31   2   1        8.37       15.72      5.78 o
  32   2   1       13.20       22.42      6.67 o
  33   2   1        6.04        5.68      5.22 o
  34   2   1        7.27       14.09      6.25 o
  35   2   1       16.86       11.91      6.21 o
   0   3   1      405.22      429.21      8.64 o
   1   3   1      490.82      518.78      6.94 o
   2   3   1      135.51      126.96      3.62 o
   3   3   1      203.43      193.38      3.23 o
   4   3   1      170.09      164.34      3.04 o
   5   3   1      988.07     1039.84     11.33 o
   6   3   1      255.54      281.70      5.60 o
   7   3   1      759.45      809.08     16.73 o
   8   3   1      892.57      907.59     18.75 o
   9   3   1      162.19      158.19     17.96 o
  10   3   1       20.49       22.95      3.12 o
  11   3   1      137.70      126.22      5.98 o
  12   3   1      698.37      681.50     15.94 o
  13   3   1      234.86      234.60      8.43 o
  14   3   1      220.31      224.03      8.39 o
  15   3   1      105.03       88.40     11.89 o
  16   3   1       81.41       89.21      5.97 o
  17   3   1       65.82       63.70     13.40 o
  18   3   1       41.88       45.49      4.82 o
  19   3   1       93.63       90.94      6.34 o
  20   3   1       72.09       77.41     11.32 o
  21   3   1      100.28      105.35      7.07 o
  22   3   1       26.51       27.65      4.58 o
  23   3   1       93.56      101.05      7.21 o
  24   3   1       47.61       50.17      8.07 o
  25   3   1      116.15      149.34     11.79 o
  26   3   1       15.96       14.68      5.35 o
  27   3   1       42.77       33.71      7.18 o
  28   3   1      136.07      143.85     13.07 o
  29   3   1        2.84        2.30      4.32 o
  30   3   1        0.04       -2.36      3.81 o
  31   3   1        7.99        3.88      4.87 o
  32   3   1       28.06       22.24      6.93 o
   1   4   1       49.68       56.89      3.26 o
   2   4   1       82.55       89.80      4.25 o
   3   4   1       13.94       17.54      2.49 o
   4   4   1        4.18        6.30      1.87 o
   5   4   1        4.41        5.50      2.42 o
   6   4   1       51.30       52.17      4.69 o
   7   4   1       15.80       14.41      3.14 o
   8   4   1       94.90      102.53      6.17 o
   9   4   1        3.50        8.09      2.78 o
  10   4   1      141.37      126.36      6.76 o
  11   4   1       37.73       34.69      6.32 o
  12   4   1        8.38       14.93      3.46 o
  13   4   1      191.02      194.06     18.78 o
  14   4   1       14.63        9.96      3.28 o
  15   4   1       24.23       21.55      4.10 o
  16   4   1       13.75       17.97      3.95 o
  17   4   1        2.65       -0.01      3.56 o
  18   4   1        9.82        8.81      3.49 o
  19   4   1       19.65       24.43      4.55 o
  20   4   1        4.08        0.92      2.92 o
  21   4   1        3.09        3.44      3.21 o
  22   4   1       31.65       33.94      5.25 o
  23   4   1       22.35       22.46      6.62 o
  24   4   1        2.12       -0.61      3.82 o
  25   4   1       34.14       53.25      9.29 o
  26   4   1       33.89       26.24      7.35 o
  27   4   1        7.43       13.90      6.24 o
  28   4   1       12.00       10.45      5.71 o
  29   4   1        3.98        2.91      5.14 o
   0   5   1       72.75       82.38      9.22 o
   1   5   1       45.83       50.06      5.47 o
   2   5   1       49.23       58.00      8.29 o
   3   5   1       14.78       15.66      5.48 o
   4   5   1      192.38      217.60     14.43 o
   5   5   1        6.81       12.15      5.31 o
   6   5   1       89.52      109.54     11.27 o
   7   5   1       34.45       35.96      7.74 o
   8   5   1       42.97       47.30      8.34 o
   9   5   1       20.38       21.99      5.84 o
  10   5   1      196.97      204.07      9.70 o
  11   5   1       38.38       41.73      7.06 o
  12   5   1       57.01       86.45     12.31 o
  13   5   1       23.24       13.92      8.54 o
  14   5   1       53.88       52.89      8.18 o
  15   5   1        6.23        8.55      3.81 o
  16   5   1       37.97       36.46      5.75 o
  17   5   1       46.54       52.99     14.07 o
  18   5   1       13.61        8.60      3.91 o
  19   5   1       26.32       15.76      4.51 o
  20   5   1       14.86       15.68      4.70 o
  21   5   1        2.24        2.93      3.63 o
  22   5   1       24.95       15.75      6.91 o
  23   5   1        3.66        3.56      5.44 o
  24   5   1       14.33       18.96      7.29 o
   2   6   1        4.14        2.48      5.51 o
   3   6   1       29.76       30.73      8.08 o
   4   6   1        8.14        3.83      6.06 o
   5   6   1       12.71        7.30      6.65 o
   6   6   1        0.92       -2.29      5.07 o
   7   6   1        0.11       -4.56      4.91 o
   8   6   1       15.73       13.88      6.98 o
   9   6   1        2.04       -0.65      5.58 o
  10   6   1        2.48        5.05      5.77 o
  11   6   1        1.48        5.12      6.11 o
  12   6   1        1.00        3.36      6.14 o
  13   6   1        2.25       15.16      7.17 o
  14   6   1       20.79       20.54      7.99 o
  15   6   1       39.17       51.00     10.88 o
   0   0   2     3208.67     3377.20     51.09 o
   2   0   2     1334.96     1353.64     14.79 o
   4   0   2     8705.64     9482.33    195.59 o
   6   0   2     1002.46     1024.23     13.85 o
   8   0   2     2425.92     2541.35     31.85 o
  10   0   2      832.26      908.69     27.65 o
  12   0   2     5424.73     5900.69     70.17 o
  14   0   2      197.52      216.51      4.88 o
  16   0   2      482.76      465.63     14.35 o
  18   0   2      447.75      500.71     15.62 o
  20   0   2     2629.81     2541.40     57.07 o
  22   0   2       66.50       61.87      6.01 o
  24   0   2      452.88      438.46     16.64 o
  26   0   2      333.50      337.45     15.01 o
  28   0   2      139.09      167.08     10.90 o
  30   0   2       75.77       91.76      9.07 o
  32   0   2       26.27       25.41      6.19 o
  34   0   2       22.97       28.03      6.85 o
  36   0   2       24.69       20.25      6.63 o
   1   1   2     2321.22     2671.83     21.44 o
   2   1   2      246.41      343.13      4.09 o
   3   1   2      289.44      341.46      3.51 o
   4   1   2      333.94      324.50      4.10 o
   5   1   2      427.57      398.54      5.28 o
   6   1   2       88.26       77.72      2.15 o
   7   1   2      344.31      387.24      6.41 o
   8   1   2      356.43      327.24      5.92 o
   9   1   2      375.62      439.45      6.49 o
  10   1   2      250.30      272.96      4.81 o
  11   1   2      219.63      228.83      3.96 o
  12   1   2      115.58      127.65      2.91 o
  13   1   2       26.35       33.88      1.35 o
  14   1   2       65.96       81.74      3.50 o
  15   1   2      219.76      229.26     11.30 o
  16   1   2        2.42        7.32      1.57 o
  17   1   2      568.23      525.33     11.34 o
  18   1   2       71.29       58.64      3.58 o
  19   1   2        2.47        3.29      3.58 o
  20   1   2       22.84       17.57      2.56 o
  21   1   2      132.32      133.71      5.64 o
  22   1   2      148.48      139.03      5.93 o
  23   1   2       23.05       26.00      3.25 o
  24   1   2      150.40      150.44      6.53 o
  25   1   2       10.11       14.12      2.91 o
  26   1   2      122.95      117.23      6.15 o
  27   1   2      125.54      103.71      6.12 o
  28   1   2       44.97       48.57      4.71 o
  29   1   2       25.84       20.94      5.88 o
  30   1   2       79.22       84.62      9.46 o
  31   1   2       21.18       31.35      6.65 o
  32   1   2       18.02       24.66      6.54 o
  33   1   2       31.13       34.55      7.65 o
  34   1   2       18.16       17.68      6.20 o
  35   1   2        1.92        4.72      5.01 o
  36   1   2        2.89        3.48      5.31 o
   0   2   2      528.87      472.07     20.23 o
   1   2   2       23.82       24.65      1.76 o
   2   2   2      191.22      198.26      3.61 o
   3   2   2      156.82      140.35      3.05 o
   4   2   2     1578.43     1629.59     17.56 o
   5   2   2      375.08      359.44      8.88 o
   6   2   2      667.00      670.10     10.65 o
   7   2   2      102.39      112.11      5.24 o
   8   2   2     1188.68     1204.74     21.39 o
   9   2   2      381.57      371.23      9.39 o
  10   2   2      521.34      546.40     12.44 o
  11   2   2      261.85      257.51     18.38 o
  12   2   2      615.55      611.39     13.62 o
  13   2   2       59.19       64.78      7.46 o
  14   2   2      640.45      624.29     14.41 o
  15   2   2      163.78      166.14      3.90 o
  16   2   2       48.07       53.78      2.46 o
  17   2   2      367.37      331.68      6.95 o
  18   2   2      598.66      546.00     12.56 o
  19   2   2       21.32       17.36      2.72 o
  20   2   2      245.51      254.37     14.39 o
  21   2   2       44.92       47.74      6.46 o
  22   2   2      321.99      342.74     15.59 o
  23   2   2      107.94      112.00      9.27 o
  24   2   2      348.56      331.89     16.01 o
  25   2   2       39.82       32.59      6.31 o
  26   2   2       87.83       91.92      9.50 o
  27   2   2       38.63       38.95      7.25 o
  28   2   2      162.97      163.40     12.40 o
  29   2   2        8.11       11.23      5.08 o
  30   2   2       14.36       22.07      6.36 o
  31   2   2       30.24       45.76      8.51 o
  32   2   2       31.27       44.81      8.58 o
  33   2   2       25.08       19.99      6.26 o
  34   2   2        9.76        8.27      5.49 o
  35   2   2        0.24        2.92      5.11 o
   1   3   2        2.61        3.99      1.53 o
   2   3   2      140.03      151.19      3.38 o
   3   3   2      159.10      171.73      3.45 o
   4   3   2        6.59        6.42      1.77 o
   5   3   2        9.15       10.97      1.45 o
   6   3   2       57.65       76.22      3.35 o
   7   3   2       71.24       74.37     11.87 o
   8   3   2      150.29      148.59      6.26 o
   9   3   2      136.35      156.46     13.35 o
  10   3   2      335.42      323.75      9.88 o
  11   3   2       32.70       44.75      4.08 o
  12   3   2      258.54      241.42      8.71 o
  13   3   2       13.05       17.63      3.08 o
  14   3   2       46.02       44.57      4.34 o
  15   3   2       41.89       41.66      4.28 o
  16   3   2      127.96      120.81      6.43 o
  17   3   2        0.50        2.45      3.45 o
  18   3   2       16.29       19.03      3.94 o
  19   3   2       16.75       14.68      3.61 o
  20   3   2        7.21        2.12      4.86 o
  21   3   2       28.44       25.84      8.96 o
  22   3   2       67.06       75.97      8.76 o
  23   3   2       15.52       10.55      4.47 o
  24   3   2       40.56       29.37      6.45 o
  25   3   2       49.35       54.19      8.47 o
  26   3   2       49.20       51.60      8.49 o
  27   3   2       35.60       37.49      7.55 o
  28   3   2        5.86        1.39      3.97 o
  29   3   2       27.09       18.58      6.00 o
  30   3   2       10.78        4.67      4.99 o
  31   3   2       17.76       17.52      6.71 o
  32   3   2        3.91        0.50      4.63 o
   0   4   2       14.17       18.91      3.37 o
   1   4   2       21.58       22.36      2.26 o
   2   4   2      101.27       87.40      6.55 o
   3   4   2      181.48      194.78      5.21 o
   4   4   2       63.67       59.14      3.66 o
   5   4   2      176.62      202.02      6.23 o
   6   4   2      133.76      127.73      6.43 o
   7   4   2       25.73       33.18      4.46 o
   8   4   2       32.53       29.01      4.24 o
   9   4   2      106.48      116.06      6.56 o
  10   4   2      468.09      469.52     27.07 o
  11   4   2      463.06      471.46     13.92 o
  12   4   2      112.46      112.71      9.98 o
  13   4   2      159.26      200.26      8.88 o
  14   4   2       22.05       17.36      3.71 o
  15   4   2       38.35       37.62      4.96 o
  16   4   2      111.46      111.01     11.39 o
  17   4   2       64.69       55.29      5.84 o
  18   4   2       33.68       27.08      5.19 o
  19   4   2      152.61      173.24      9.20 o
  20   4   2       49.13       59.02      6.40 o
  21   4   2      144.15      174.72     13.02 o
  22   4   2       60.07       45.42      8.12 o
  23   4   2       25.97       17.88      6.16 o
  24   4   2       27.29       17.79      6.16 o
  25   4   2       29.89       39.58      8.35 o
  26   4   2       43.39       52.31      9.43 o
  27   4   2       41.43       40.03      8.66 o
  28   4   2        2.76        4.30      5.01 o
  29   4   2       28.93       31.20      8.02 o
   1   5   2        4.35        7.92      3.10 o
   2   5   2       25.23       22.35      6.08 o
   3   5   2       15.20       15.36      5.59 o
   4   5   2        8.57        9.41      4.96 o
   5   5   2        1.22       -3.62      3.62 o
   6   5   2        0.88        4.70      2.91 o
   7   5   2       13.63        9.48      3.51 o
   8   5   2        1.69        2.48      3.02 o
   9   5   2        1.20        2.57      2.98 o
  10   5   2       54.42       57.66      6.19 o
  11   5   2       22.96       19.42      4.23 o
  12   5   2       46.30       37.62      5.31 o
  13   5   2       26.12       21.18      7.00 o
  14   5   2       73.10       84.07      7.61 o
  15   5   2       21.24       18.04      4.53 o
  16   5   2        4.71        3.31      3.54 o
  17   5   2        8.94       10.14      4.06 o
  18   5   2       43.11       58.37      7.02 o
  19   5   2       45.09       54.55      9.01 o
  20   5   2       21.37       20.46      6.80 o
  21   5   2        8.05       11.79      5.98 o
  22   5   2       34.22       29.14      7.79 o
  23   5   2        0.75        4.13      5.16 o
   3   6   2       33.08       51.54      9.92 o
   4   6   2        0.65        2.18      5.12 o
   5   6   2       26.47       23.85      7.44 o
   6   6   2       18.35       20.12      7.33 o
   7   6   2       18.59       14.23      6.59 o
   8   6   2        3.60       -1.01      5.32 o
   9   6   2       11.21       19.02      7.37 o
  10   6   2        1.23        2.10      5.62 o
   2   0   3     1236.17     1262.52     18.01 o
   4   0   3      481.08      510.90      7.87 o
   6   0   3      106.09      128.32      3.50 o
   8   0   3      363.66      382.36      7.74 o
  10   0   3      249.21      238.42      6.68 o
  12   0   3      216.88      230.33      4.85 o
  14   0   3       70.00       85.04      2.88 o
  16   0   3      484.34      490.88     14.67 o
  18   0   3      711.32      676.72     19.61 o
  20   0   3      273.37      264.13     11.31 o
  22   0   3      287.42      296.83     12.65 o
  24   0   3      225.57      200.95     10.84 o
  26   0   3       25.62       16.45      4.58 o
  28   0   3       43.02       52.85      6.93 o
  30   0   3        4.24        7.57      4.43 o
  32   0   3       28.03       33.48      6.71 o
  34   0   3       60.86       65.16      9.03 o
   0   1   3     1074.62     1081.14     12.34 o
   1   1   3     1647.33     1765.37     13.62 o
   2   1   3       29.02       43.89      1.46 o
   3   1   3     1962.06     1966.77     17.51 o
   4   1   3      177.24      189.14      2.62 o
   5   1   3      617.91      603.81      9.08 o
   6   1   3        8.06        9.77      1.04 o
   7   1   3      908.72      978.68     13.75 o
   8   1   3      255.04      272.23      4.55 o
   9   1   3     1232.11     1290.91     15.38 o
  10   1   3       37.41       42.89      1.82 o
  11   1   3     1094.05     1115.63     13.93 o
  12   1   3       72.19       70.61      5.15 o
  13   1   3     1022.10     1099.87     16.03 o
  14   1   3      100.80       85.48      3.58 o
  15   1   3      884.08      871.32     15.92 o
  16   1   3      744.39      752.42     14.28 o
  17   1   3     1228.55     1177.95     20.64 o
  18   1   3      538.15      536.64     11.85 o
  19   1   3      269.30      294.77     10.24 o
  20   1   3      591.09      548.82     12.45 o
  21   1   3      227.86      202.73      9.06 o
  22   1   3        1.57        1.57      1.85 o
  23   1   3      378.15      380.00     10.43 o
  24   1   3       36.25       46.60      4.11 o
  25   1   3       97.16      106.97      5.88 o
  26   1   3       39.82       41.32      6.66 o
  27   1   3       58.87       71.08      8.16 o
  28   1   3       28.47       18.93      5.39 o
  29   1   3      129.64      159.46     11.57 o
  30   1   3        4.47        2.52      3.74 o
  31   1   3       46.24       52.32      8.27 o
  32   1   3        0.59       -2.52      3.86 o
  33   1   3       87.21      100.10     10.90 o
  34   1   3       22.74       29.68      7.39 o
  35   1   3       13.12        9.59      5.66 o
  36   1   3       14.09       12.29      6.28 o
   1   2   3      196.92      205.72      3.75 o
   2   2   3       10.25       12.65      1.51 o
   3   2   3      128.48      129.72      2.32 o
   4   2   3       16.54       21.72      1.03 o
   5   2   3      389.44      418.07      5.18 o
   6   2   3      187.18      200.48      3.54 o
   7   2   3      146.34      164.42      6.76 o
   8   2   3      153.79      168.26      4.44 o
   9   2   3      187.56      182.45      4.78 o
  10   2   3       13.55       14.70      1.70 o
  11   2   3       95.90      105.46      4.79 o
  12   2   3       30.64       36.36      3.30 o
  13   2   3      194.08      176.29      6.56 o
  14   2   3      493.70      483.75     12.09 o
  15   2   3       63.31       61.25      3.17 o
  16   2   3      178.13      171.70      6.18 o
  17   2   3      166.30      163.59      7.96 o
  18   2   3        0.71        2.03      1.38 o
  19   2   3       24.07       19.01      2.26 o
  20   2   3      198.28      209.55      6.70 o
  21   2   3      130.22      134.48      9.60 o
  22   2   3       86.09       70.80      7.90 o
  23   2   3        9.68        2.29      3.09 o
  24   2   3        3.64        5.65      3.74 o
  25   2   3       16.62       19.43      5.42 o
  26   2   3      124.97      122.60     10.16 o
  27   2   3      121.61      132.13     10.74 o
  28   2   3        3.29       -0.55      3.57 o
  29   2   3       24.98       25.55      6.39 o
  30   2   3       12.10        7.11      5.08 o
  31   2   3        9.15        8.56      4.70 o
  32   2   3        1.52        1.37      4.49 o
  33   2   3        5.57        9.49      5.49 o
  34   2   3        5.03        4.74      5.44 o
  35   2   3       15.75       27.25      8.22 o
   0   3   3      465.64      462.82      7.87 o
   1   3   3      261.01      243.13      4.92 o
   2   3   3      146.13      141.90      2.77 o
   3   3   3      274.73      268.43      3.92 o
   4   3   3      356.68      376.54      5.04 o
   5   3   3      189.59      176.27      3.48 o
   6   3   3      120.25      119.22      3.43 o
   7   3   3      156.24      150.79     22.98 o
   8   3   3      326.56      330.92      9.75 o
   9   3   3      186.56      190.59     12.89 o
  10   3   3       40.22       34.77      3.66 o
  11   3   3      261.47      279.71      9.14 o
  12   3   3      379.11      374.32     11.24 o
  13   3   3      324.00      342.30     10.64 o
  14   3   3       16.51       16.83      3.03 o
  15   3   3      317.49      297.02     10.28 o
  16   3   3      144.96      149.74      7.22 o
  17   3   3      120.58      118.06      6.49 o
  18   3   3      301.32      272.33     14.15 o
  19   3   3      214.30      210.96     12.51 o
  20   3   3      103.34      102.74      9.52 o
  21   3   3       85.05       90.58      9.19 o
  22   3   3       12.61        6.87      4.22 o
  23   3   3       66.40       52.92      8.08 o
  24   3   3      195.25      197.75     13.41 o
  25   3   3      115.89      118.87     11.25 o
  26   3   3       50.07       53.85      8.60 o
  27   3   3       35.43       23.42      6.62 o
  28   3   3       28.90       28.63      7.09 o
  29   3   3       23.83       33.74      8.10 o
  30   3   3        2.17        4.62      5.26 o
  31   3   3       51.06       32.32      7.91 o
  32   3   3       55.88       77.18     11.07 o
   1   4   3        8.47        8.92      1.72 o
   2   4   3        4.43        3.44      1.40 o
   3   4   3        6.84        4.15      2.82 o
   4   4   3        1.86        4.61      1.80 o
   5   4   3       71.68       84.28      4.27 o
   6   4   3       11.09       13.14      3.30 o
   7   4   3       74.38       70.52      5.41 o
   8   4   3        6.44        8.57      2.73 o
   9   4   3       10.62       17.02      3.33 o
  10   4   3       46.22       42.64      4.93 o
  11   4   3        0.71        4.58      4.20 o
  12   4   3       18.02       14.24      4.72 o
  13   4   3       21.18       24.83      4.65 o
  14   4   3       11.86       13.22      3.35 o
  15   4   3       22.80       19.33      7.49 o
  16   4   3       61.65       53.07      5.65 o
  17   4   3       13.09       10.96      3.41 o
  18   4   3        0.40        1.76      3.75 o
  19   4   3       19.82       25.47      6.34 o
  20   4   3       41.71       29.26      6.52 o
  21   4   3        3.72        5.72      4.34 o
  22   4   3       32.00       27.19      6.51 o
  23   4   3       11.60        5.73      4.85 o
  24   4   3       34.76       40.24      8.24 o
  25   4   3       16.81        6.77      5.12 o
  26   4   3        8.66        6.27      5.00 o
  27   4   3       37.90       28.09      7.57 o
  28   4   3        1.71        2.65      5.25 o
  29   4   3        5.86        3.62      5.22 o
   0   5   3      100.71      126.04     10.46 o
   1   5   3       51.16       43.39      7.30 o
   2   5   3       65.11       84.53     11.21 o
   3   5   3        0.95       -0.09      2.64 o
   4   5   3       34.08       50.84      5.37 o
   5   5   3        5.20        0.22      2.72 o
   6   5   3       42.73       50.08      5.56 o
   7   5   3       23.52       16.66      4.05 o
   8   5   3       73.13       76.68      6.67 o
   9   5   3       17.10       18.10      4.07 o
  10   5   3       79.75       94.37      9.76 o
  11   5   3        0.90       -0.76      4.04 o
  12   5   3        5.67        7.16      3.53 o
  13   5   3       30.96       32.68      5.24 o
  14   5   3       84.44       93.20      7.80 o
  15   5   3       53.94       60.56      8.99 o
  16   5   3      131.51      156.42     12.62 o
  17   5   3        3.03        2.71      4.75 o
  18   5   3       26.66       28.03      7.48 o
  19   5   3       12.30       14.47      6.43 o
  20   5   3       39.21       51.27      9.21 o
  21   5   3        0.18        0.77      4.74 o
  22   5   3       73.17       69.78     10.53 o
  23   5   3        3.41       21.86      7.45 o
   0   0   4     6440.34     6767.79     98.46 o
   2   0   4      735.03      757.11      9.51 o
   4   0   4     5954.95     6097.65     63.17 o
   6   0   4     1996.91     2169.16     44.32 o
   8   0   4     6125.87     6638.05     97.48 o
  10   0   4      836.07      920.96     13.26 o
  12   0   4      370.91      342.86     14.91 o
  14   0   4     2472.95     2533.75     86.20 o
  16   0   4     1702.45     1710.25     38.30 o
  18   0   4       91.34       78.00      5.81 o
  20   0   4      332.13      342.25     12.86 o
  22   0   4       48.85       53.77      5.80 o
  24   0   4      316.84      316.18     13.58 o
  26   0   4       71.69       64.94      7.28 o
  28   0   4       81.60       95.18      8.84 o
  30   0   4       82.77       96.15      9.23 o
  32   0   4      304.53      341.82     16.93 o
   1   1   4       51.03       53.49      1.64 o
   2   1   4       97.45      105.97      2.26 o
   3   1   4      580.48      630.00      8.09 o
   4   1   4      112.06      142.27      6.50 o
   5   1   4      314.66      329.08      5.28 o
   6   1   4       91.65       96.55      3.85 o
   7   1   4       33.53       29.90      1.33 o
   8   1   4      769.85      844.01     17.28 o
   9   1   4      577.56      680.81      9.89 o
  10   1   4      493.05      476.61     11.12 o
  11   1   4       76.13      101.50      3.35 o
  12   1   4      817.02      816.26     13.60 o
  13   1   4      533.25      505.76     15.60 o
  14   1   4      258.91      250.01     12.42 o
  15   1   4      381.62      356.18      8.31 o
  16   1   4      102.52       87.99      4.04 o
  17   1   4       18.46       16.69      2.41 o
  18   1   4       30.49       32.27      2.99 o
  19   1   4       89.44       82.47      4.37 o
  20   1   4        9.34        9.15      2.17 o
  21   1   4        0.86        4.61      3.11 o
  22   1   4       34.33       27.64      4.96 o
  23   1   4       80.70       66.02      7.24 o
  24   1   4       62.50       68.42      7.49 o
  25   1   4       32.46       45.59      6.65 o
  26   1   4       71.99       83.05      8.36 o
  27   1   4        0.47        4.78      3.66 o
  28   1   4       28.24       34.88      6.53 o
  29   1   4       39.36       63.13      8.25 o
  30   1   4       37.46       38.10      7.19 o
  31   1   4       19.86       22.19      6.21 o
  32   1   4       21.94       25.99      6.76 o
  33   1   4        9.33        3.12      4.80 o
  34   1   4       20.08       19.40      6.49 o
  35   1   4       10.08       11.98      6.13 o
  36   1   4        0.57        3.02      5.29 o
   0   2   4      952.52      958.89     22.56 o
   1   2   4      477.74      507.23      6.99 o
   2   2   4     1168.11     1224.59     14.26 o
   3   2   4      383.23      339.89      5.39 o
   4   2   4      140.47      120.35      4.84 o
   5   2   4      332.75      310.19      5.22 o
   6   2   4     1023.81      986.30     12.35 o
   7   2   4      122.34      128.05      3.71 o
   8   2   4      821.48      888.47     16.42 o
   9   2   4       65.00       63.45      4.16 o
  10   2   4      586.70      556.55     17.75 o
  11   2   4      301.17      276.55     11.34 o
  13   2   4      280.17      247.78     11.19 o
  14   2   4      388.37      360.91     14.04 o
  15   2   4       45.70       48.27      2.31 o
  16   2   4      299.05      298.73     10.61 o
  17   2   4      148.69      144.43      4.82 o
  18   2   4      158.51      160.84      5.38 o
  19   2   4       42.08       40.01      3.01 o
  20   2   4      161.24      149.15     10.12 o
  21   2   4      139.04      109.95      8.96 o
  22   2   4       79.46       75.05      8.25 o
  23   2   4       39.99       56.10      7.44 o
  24   2   4       65.51       62.79      8.10 o
  25   2   4        0.27        1.63      3.07 o
  26   2   4       42.49       37.16      7.12 o
  27   2   4       21.57       34.34      6.95 o
  28   2   4      139.36      138.87     12.09 o
  29   2   4       43.12       50.72      8.62 o
  30   2   4      169.72      169.45     13.25 o
  31   2   4        6.69        6.73      4.94 o
  32   2   4       13.66       26.04      7.23 o
  33   2   4        1.56        5.00      5.07 o
  34   2   4       14.89       18.57      7.04 o
   1   3   4        0.32        0.30      0.60 o
   2   3   4        1.97        2.03      0.72 o
   3   3   4       21.40       22.33      2.25 o
   4   3   4       34.71       34.61      3.20 o
   5   3   4       59.52       60.78      3.31 o
   6   3   4      272.53      289.36      7.01 o
   7   3   4       16.52       13.76      2.58 o
   8   3   4       39.07       29.17      3.39 o
   9   3   4       26.97       33.45      3.64 o
  10   3   4      159.05      163.32      6.94 o
  11   3   4      346.22      335.29     10.45 o
  12   3   4       17.75       16.23      3.05 o
  13   3   4      115.90      105.06      5.88 o
  14   3   4       74.66       80.53      7.77 o
  15   3   4       12.09        5.93      3.37 o
  16   3   4       31.57       28.06      5.54 o
  17   3   4       46.13       58.10      7.23 o
  18   3   4       22.25       37.23      6.28 o
  19   3   4        1.46       -0.86      2.76 o
  20   3   4       41.01       44.11      7.24 o
  21   3   4       11.38        5.84      3.90 o
  22   3   4        2.43       -0.01      3.15 o
  23   3   4        6.25        9.50      4.34 o
  24   3   4       61.90       48.28      8.11 o
  25   3   4       13.14        9.26      4.98 o
  26   3   4       19.81       24.31      6.92 o
  27   3   4       54.30       49.42      8.83 o
  28   3   4       12.69       12.61      5.51 o
  29   3   4        8.59        4.23      4.82 o
  30   3   4        1.93        2.44      5.08 o
  31   3   4        6.75       13.01      6.39 o
  32   3   4       12.41        8.86      5.87 o
   0   4   4       39.95       34.92      3.73 o
   1   4   4      315.85      332.39      8.25 o
   2   4   4       72.65       76.69      4.17 o
   3   4   4      182.54      192.57      6.22 o
   4   4   4      188.28      204.35      6.41 o
   5   4   4      234.82      246.97      7.13 o
   6   4   4       41.06       32.72      3.55 o
   7   4   4      109.92      119.20      6.47 o
   8   4   4      115.31      108.76      6.49 o
   9   4   4      143.84      177.61      8.01 o
  10   4   4      267.51      254.27      9.90 o
  11   4   4        4.06        6.76      2.72 o
  12   4   4       16.46       13.60      3.52 o
  13   4   4       42.06       45.33      7.09 o
  14   4   4      102.83       93.59      9.36 o
  15   4   4      124.43      144.53     10.81 o
  16   4   4       75.92       75.33      8.80 o
  17   4   4       46.69       48.36      7.83 o
  18   4   4       52.59       48.09      7.85 o
  19   4   4       22.76       12.11      5.02 o
  20   4   4        1.90        3.36      4.09 o
  21   4   4       48.67       46.57      8.15 o
  22   4   4       68.93       78.92     10.27 o
  23   4   4       81.54       87.52     10.74 o
  24   4   4        3.65        4.52      4.73 o
  25   4   4       25.88       29.40      7.63 o
  26   4   4        4.02        6.32      5.01 o
  27   4   4        2.31       -0.04      4.36 o
  28   4   4       30.49       39.68      8.55 o
   1   5   4       49.11       52.86      5.15 o
   2   5   4       46.97       46.53      6.98 o
   3   5   4       26.95       29.07      6.04 o
   4   5   4       14.54       24.02      5.87 o
   5   5   4       11.53       15.45      4.88 o
   6   5   4       56.10       51.98      7.74 o
   7   5   4        1.27        8.48      4.59 o
   8   5   4       77.42       70.80      8.73 o
   9   5   4        3.17        2.41      3.97 o
  10   5   4        7.22        2.06      4.04 o
  11   5   4       10.76       17.42      5.71 o
  12   5   4       21.90       25.61      6.76 o
  13   5   4        8.43        7.09      4.61 o
  14   5   4        2.91        5.49      4.78 o
  15   5   4        3.97        3.63      4.75 o
  16   5   4        7.86        9.53      5.26 o
  17   5   4       17.35       16.69      5.74 o
  18   5   4        2.06        4.36      4.78 o
  19   5   4        0.94        6.67      5.19 o
  20   5   4        8.09        1.39      4.91 o
  21   5   4       19.71       25.45      7.49 o
  22   5   4        1.24        1.92      5.61 o
  23   5   4        2.65       -1.79      5.07 o
   2   0   5      635.61      761.17      9.82 o
   4   0   5     1081.23     1222.92     27.42 o
   6   0   5     1149.64     1311.97     18.27 o
   8   0   5     1245.24     1501.71     43.98 o
  10   0   5      273.05      336.13     12.50 o
  12   0   5      438.50      446.87     11.79 o
  14   0   5      326.14      292.86     10.35 o
  16   0   5      401.61      384.70     12.95 o
  18   0   5      200.90      166.43      8.40 o
  20   0   5      269.57      250.68     11.14 o
  22   0   5       16.47       10.78      3.53 o
  24   0   5       15.55       16.79      4.55 o
  26   0   5       59.38       61.74      7.00 o
  28   0   5        9.20       24.64      5.64 o
  30   0   5       50.26       40.83      6.95 o
   0   1   5     2299.22     2519.84     55.14 o
   1   1   5      981.72     1002.78     13.71 o
   2   1   5      826.70      822.04     11.90 o
   3   1   5     2205.81     2231.87     31.68 o
   4   1   5      977.25     1055.46     10.35 o
   5   1   5     3301.56     3633.97     34.58 o
   6   1   5      298.37      391.64      5.77 o
   7   1   5     2081.60     2161.03     23.94 o
   8   1   5      534.95      521.81      8.53 o
   9   1   5     1364.67     1312.07     18.13 o
  10   1   5      170.11      178.30      5.71 o
  11   1   5     1522.36     1551.42     22.56 o
  12   1   5       18.90       17.81      3.22 o
  13   1   5      501.53      479.72     15.47 o
  14   1   5      124.97      124.50      7.26 o
  15   1   5      197.92      192.06      9.17 o
  16   1   5       91.69       76.68      6.01 o
  17   1   5       85.11       77.31      6.16 o
  18   1   5      126.42      123.51      7.87 o
  19   1   5       48.86       50.37      5.84 o
  20   1   5       54.89       44.07      5.74 o
  21   1   5      279.53      285.09     13.11 o
  22   1   5       26.01       24.26      5.16 o
  23   1   5       91.05       83.33      8.07 o
  24   1   5       60.64       59.64      7.15 o
  25   1   5       60.41       50.27      6.93 o
  26   1   5       27.58       22.52      5.39 o
  27   1   5      113.61      113.97      9.36 o
  28   1   5       16.17       11.27      4.47 o
  29   1   5       95.89      107.27     10.05 o
  30   1   5        7.91        0.71      3.77 o
  31   1   5       36.52       44.89      7.88 o
  32   1   5       25.58       24.68      6.84 o
  33   1   5       50.35       41.91      7.91 o
  34   1   5        4.57        3.84      5.20 o
  35   1   5       60.26       64.83      9.85 o
   1   2   5      597.48      646.62      8.73 o
   2   2   5      297.65      306.99      7.15 o
   3   2   5      486.04      539.59      7.74 o
   4   2   5      506.23      500.63      7.52 o
   5   2   5       73.29       68.34      2.36 o
   6   2   5      132.15      137.64      3.44 o
   7   2   5       23.05       20.05      2.13 o
   8   2   5      138.87      127.74      7.22 o
   9   2   5      118.33      103.91      6.77 o
  10   2   5      270.91      264.98     11.20 o
  11   2   5      190.54      187.15      9.41 o
  12   2   5      389.41      405.31     14.81 o
  13   2   5      194.64      181.20      9.76 o
  14   2   5       50.17       38.82      5.21 o
  15   2   5      154.54      156.03      4.56 o
  16   2   5       40.26       34.54      7.19 o
  17   2   5      136.75      126.57     10.24 o
  18   2   5       33.64       38.67      2.85 o
  19   2   5       27.22       28.82      2.91 o
  20   2   5       15.15       16.11      4.40 o
  21   2   5        8.16        8.42      3.83 o
  22   2   5       24.60       19.36      5.20 o
  23   2   5        0.65        1.23      3.12 o
  24   2   5        1.20        2.59      3.40 o
  25   2   5        0.17        0.04      3.11 o
  26   2   5       27.34       29.17      6.52 o
  27   2   5        0.31        5.35      4.09 o
  28   2   5       13.90        7.32      4.58 o
  29   2   5       15.31        7.38      4.82 o
  30   2   5        3.10       10.13      5.06 o
  31   2   5       22.39       18.19      6.21 o
  32   2   5        2.00        3.04      4.89 o
  33   2   5       11.64       11.32      6.05 o
  34   2   5        8.09       13.10      6.37 o
   0   3   5      893.96      880.68     24.89 o
   1   3   5      315.06      332.14      8.99 o
   2   3   5      602.26      619.05     13.40 o
   3   3   5      122.80      121.87      5.25 o
   4   3   5      300.29      289.66      8.44 o
   5   3   5      187.38      182.37      6.50 o
   6   3   5      603.93      600.81     13.54 o
   7   3   5      651.64      655.05     21.02 o
   8   3   5      450.90      449.76     16.73 o
   9   3   5      704.37      680.97     22.16 o
  10   3   5       88.32       80.11      6.70 o
  11   3   5      135.03      128.14      8.67 o
  12   3   5      193.43      192.94     10.93 o
  13   3   5      117.91      112.93      8.28 o
  14   3   5      130.48      123.62      9.07 o
  15   3   5       26.28       18.90      4.56 o
  16   3   5       80.35       80.55      8.21 o
  17   3   5       21.63       21.39      5.15 o
  18   3   5       15.52       12.31      4.37 o
  19   3   5       59.56       57.19      7.55 o
  20   3   5      101.47       69.00      8.45 o
  21   3   5       29.67       35.48      6.74 o
  22   3   5       15.49        7.90      4.62 o
  23   3   5       32.17       27.06      6.49 o
  24   3   5       44.67       41.34      7.66 o
  25   3   5       23.98       24.08      6.46 o
  26   3   5        4.25        5.61      4.66 o
  27   3   5       39.80       35.61      7.91 o
  28   3   5       15.41       19.85      6.85 o
  29   3   5       26.48       28.59      7.20 o
  30   3   5        6.99        9.22      5.77 o
  31   3   5        6.32        1.27      4.58 o
  32   3   5        1.19        0.05      5.31 o
   1   4   5       37.47       45.22      4.13 o
   2   4   5      200.90      207.90     17.72 o
   3   4   5       70.86       77.83      6.99 o
   4   4   5      282.83      309.95     14.88 o
   5   4   5       93.86       97.10      9.24 o
   6   4   5       85.47       74.58      5.28 o
   7   4   5      185.10      181.39     11.20 o
   8   4   5       98.71      117.67      9.00 o
   9   4   5       37.30       46.97      6.79 o
  10   4   5       17.03       12.44      4.42 o
  11   4   5        8.55        5.87      3.81 o
  12   4   5        4.84        2.29      3.25 o
  13   4   5        5.27        2.46      3.58 o
  14   4   5       49.59       58.62      8.05 o
  15   4   5       18.67       22.85      5.88 o
  16   4   5        3.88        3.87      3.94 o
  17   4   5        0.25        1.04      3.43 o
  18   4   5       14.91        7.79      4.87 o
  19   4   5        3.13        4.36      4.21 o
  20   4   5        3.48       -3.18      3.18 o
  21   4   5        6.00        4.89      4.45 o
  22   4   5        1.92        7.29      4.59 o
  23   4   5        2.35        2.59      4.48 o
  24   4   5        1.34        3.30      4.48 o
  25   4   5        1.59        5.91      4.75 o
  26   4   5        4.13        0.29      4.40 o
  27   4   5        0.46       -1.84      4.07 o
  28   4   5        5.62        0.91      4.67 o
   0   5   5      297.27      349.87     16.46 o
   1   5   5       11.21       12.71      3.54 o
   2   5   5      199.98      208.24      8.88 o
   3   5   5       65.67       75.50      5.93 o
   4   5   5      259.35      285.93     10.48 o
   5   5   5      101.40      100.32      9.80 o
   6   5   5       84.15       85.73      9.24 o
   7   5   5       38.23       33.95      6.90 o
   8   5   5        5.71        8.96      4.60 o
   9   5   5        4.19        2.13      4.10 o
  10   5   5       45.88       69.17      8.88 o
  11   5   5       26.51       11.21      5.60 o
  12   5   5        9.22       11.59      5.22 o
  13   5   5       26.14       34.31      7.44 o
  14   5   5       12.83       12.46      5.58 o
  15   5   5        4.49        4.27      4.52 o
  16   5   5       10.38       14.46      5.99 o
  17   5   5        0.19        2.72      4.95 o
  18   5   5       15.38       25.88      7.02 o
  19   5   5        6.29        8.47      5.37 o
  20   5   5       26.14       29.26      7.59 o
  21   5   5        2.80        6.43      5.51 o
  22   5   5       19.63       16.00      6.69 o
  11   6   5        6.82        3.21      5.60 o
  12   6   5        3.23        4.43      5.68 o
   0   0   6     4137.89     4427.38     65.83 o
   2   0   6     1584.45     1617.07     19.28 o
   4   0   6     3239.74     3663.99     41.39 o
   6   0   6     4441.57     5015.80     53.08 o
   8   0   6     1406.15     1499.31     40.32 o
  10   0   6      271.58      254.59     10.24 o
  12   0   6     1965.21     2047.06     44.11 o
  14   0   6      310.07      285.19     10.41 o
  16   0   6     1415.67     1375.69     32.59 o
  18   0   6      115.34      105.08      6.89 o
  20   0   6      243.09      248.70     10.99 o
  22   0   6      448.64      453.70     16.46 o
  24   0   6      157.70      147.23      9.37 o
  26   0   6      115.26      140.16      9.49 o
   1   1   6     1076.38     1175.46     18.26 o
   2   1   6        5.35        5.39      0.98 o
   3   1   6       51.71       58.32      2.57 o
   4   1   6      700.06      758.97      8.90 o
   5   1   6      376.22      423.27      6.80 o
   6   1   6      253.88      295.24      5.25 o
   7   1   6      116.88      124.41      4.35 o
   8   1   6      736.17      774.79     10.56 o
   9   1   6       45.25       27.07      1.97 o
  10   1   6      496.18      474.09     10.38 o
  11   1   6      503.20      498.73     15.40 o
  12   1   6       67.89       68.21      5.38 o
  13   1   6       20.51       14.99      3.23 o
  14   1   6       29.23       29.10      4.20 o
  15   1   6      155.10      145.52      8.17 o
  16   1   6       88.44       74.63      6.17 o
  17   1   6      155.26      170.71      9.06 o
  18   1   6       66.39       72.88      6.63 o
  19   1   6        9.02        7.00      3.12 o
  20   1   6      134.93      143.37      9.09 o
  21   1   6      125.40      120.45      8.62 o
  22   1   6       28.16       20.19      4.85 o
  23   1   6       39.97       41.55      6.37 o
  24   1   6        7.24        3.58      3.77 o
  25   1   6       22.37       19.42      5.19 o
  26   1   6        9.89        2.64      3.37 o
  27   1   6        4.92       -0.27      3.50 o
  28   1   6       14.27       10.12      4.73 o
  29   1   6       35.85       41.86      7.20 o
  30   1   6       17.84       16.91      5.52 o
  31   1   6        0.15       -0.53      3.82 o
  32   1   6       18.64       17.20      5.99 o
  33   1   6       32.30       39.34      7.96 o
  34   1   6       24.51       29.86      7.51 o
  35   1   6        6.53        1.84      5.33 o
   0   2   6     1912.15     1944.53     35.46 o
   1   2   6      828.15      868.36     11.31 o
   2   2   6      397.42      372.09      6.23 o
   3   2   6      258.14      246.30      4.88 o
   4   2   6      629.51      575.81      8.58 o
   5   2   6       16.29       19.18      1.82 o
   6   2   6      202.92      221.07      6.73 o
   7   2   6      248.40      215.41      9.66 o
   8   2   6     1345.54     1292.96     32.25 o
   9   2   6      587.48      549.08     17.72 o
  10   2   6     1209.80     1133.17     30.03 o
  11   2   6       25.64       28.15      4.60 o
  12   2   6      103.48      113.65      7.51 o
  13   2   6      102.63       97.65      7.31 o
  14   2   6      392.57      391.21     15.47 o
  15   2   6       89.23       86.27      7.49 o
  16   2   6      262.53      247.00     12.22 o
  17   2   6       57.81       45.92      6.18 o
  18   2   6      305.37      322.77     14.67 o
  19   2   6      140.12      142.03      9.67 o
  20   2   6       60.86       49.88      6.78 o
  21   2   6        4.57        7.53      3.89 o
  22   2   6       69.17       53.33      7.32 o
  23   2   6       50.22       60.34      7.75 o
  24   2   6      106.10       87.67      9.19 o
  25   2   6       39.26       34.94      6.72 o
  26   2   6       37.05       33.59      6.69 o
  27   2   6        1.52        3.94      4.43 o
  28   2   6       46.07       37.43      7.31 o
  29   2   6       30.73       31.01      7.18 o
  30   2   6       39.07       44.87      8.32 o
  31   2   6        7.44       11.30      5.61 o
  32   2   6       77.68       53.98      9.15 o
  33   2   6       23.20       34.84      8.29 o
   1   3   6       62.07       59.69     10.89 o
   2   3   6      294.35      296.46      8.68 o
   3   3   6       12.92       16.76      4.72 o
   4   3   6      198.64      186.90     10.62 o
   5   3   6      132.49      128.13      5.69 o
   6   3   6      282.74      279.42      8.57 o
   7   3   6      185.06      184.37     10.09 o
   8   3   6      254.43      236.10     11.77 o
   9   3   6      132.98      118.72      8.35 o
  10   3   6       32.18       38.06      5.74 o
  11   3   6       63.99       59.95      6.82 o
  12   3   6       83.77       69.79      7.23 o
  13   3   6       98.53       88.39      8.17 o
  14   3   6        0.61       -1.41      2.45 o
  15   3   6       21.31       22.51      4.95 o
  16   3   6       28.22       24.03      5.55 o
  17   3   6        3.87        3.15      3.55 o
  18   3   6       33.35       24.56      5.62 o
  19   3   6       10.81       10.92      4.39 o
  20   3   6        9.89        7.45      4.37 o
  21   3   6       10.78       17.09      5.45 o
  22   3   6        9.32       10.45      4.89 o
  23   3   6       31.27       27.39      6.63 o
  24   3   6       15.01       13.56      5.65 o
  25   3   6        3.86        2.68      4.61 o
  26   3   6       25.74       25.54      6.92 o
  27   3   6        3.92        3.22      4.79 o
  28   3   6        1.59        4.22      5.40 o
  29   3   6        0.68        3.90      5.39 o
  30   3   6       20.57       14.32      6.27 o
  31   3   6       31.25       33.30      8.37 o
   0   4   6      123.97      137.87      9.16 o
   1   4   6      137.67      142.43      6.60 o
   2   4   6      249.32      243.67      8.80 o
   3   4   6      297.19      308.80     10.04 o
   4   4   6       51.96       46.55      4.52 o
   5   4   6      230.96      243.36      8.82 o
   6   4   6      345.77      361.07     11.01 o
   7   4   6      168.60      164.97     10.73 o
   8   4   6      226.52      210.23     12.25 o
   9   4   6       25.99       26.30      5.80 o
  10   4   6       16.51       15.02      4.67 o
  11   4   6       30.05       34.47      6.34 o
  12   4   6       26.95       26.04      5.87 o
  13   4   6       70.93       86.07      9.26 o
  14   4   6      137.25      141.02     10.82 o
  15   4   6       92.38       69.02      8.88 o
  16   4   6       51.56       58.01      8.53 o
  17   4   6       51.16       57.74      8.45 o
  18   4   6       10.17       17.48      5.40 o
  19   4   6       14.81       17.11      5.48 o
  20   4   6       15.69       18.15      5.78 o
  21   4   6       44.61       28.38      6.82 o
  22   4   6        8.11        8.43      4.92 o
  23   4   6       42.44       46.33      8.51 o
  24   4   6       25.79        7.31      4.99 o
  25   4   6       34.67       23.72      6.97 o
  26   4   6       13.82        8.81      5.73 o
  27   4   6        0.66        1.89      4.69 o
   1   5   6       67.84       84.66      6.37 o
   2   5   6       46.10       66.15      5.75 o
   3   5   6       66.25       77.94      6.17 o
   4   5   6      143.48      152.13     14.02 o
   5   5   6       13.63       11.80      4.81 o
   6   5   6       47.47       45.53      7.55 o
   7   5   6        7.64        7.11      4.36 o
   8   5   6        0.28        1.18      3.95 o
   9   5   6        6.93        5.35      4.72 o
  10   5   6        4.91        3.44      4.20 o
  11   5   6       13.07       20.25      6.13 o
  12   5   6        9.47        4.07      4.59 o
  13   5   6       11.84       14.02      5.68 o
  14   5   6        9.08        6.06      4.66 o
  15   5   6        0.64       -0.38      4.27 o
  16   5   6        4.56        9.06      5.32 o
  17   5   6        1.23        5.77      4.98 o
  18   5   6        1.49        2.59      4.48 o
  19   5   6       10.05       12.71      6.17 o
  20   5   6        3.74        6.96      5.53 o
  21   5   6        0.07        5.42      5.27 o
  22   5   6        0.21        1.58      5.42 o
   7   6   6       17.95       23.18      7.28 o
   8   6   6        0.95        8.03      5.85 o
   9   6   6       21.39       29.22      7.88 o
  10   6   6        5.37        3.93      5.65 o
  11   6   6       13.42       14.86      6.67 o
   2   0   7      436.66      538.98     10.05 o
   4   0   7       86.60      120.19      3.29 o
   6   0   7       55.38       64.16      3.94 o
   8   0   7      625.58      718.86     20.65 o
  10   0   7      150.10      181.02      5.65 o
  12   0   7      918.58      908.03     22.55 o
  14   0   7      762.19      791.09     20.75 o
  16   0   7      175.48      219.28      9.43 o
  18   0   7      190.57      206.00      9.70 o
  20   0   7      134.93      105.12      7.46 o
  22   0   7       28.33       21.31      4.58 o
   0   1   7       95.17      114.79      3.39 o
   1   1   7      906.34      924.38      9.69 o
   2   1   7       58.19       52.17      1.83 o
   3   1   7     1231.89     1329.41     16.14 o
   4   1   7      148.48      139.32      3.40 o
   5   1   7      421.35      414.31      8.02 o
   6   1   7      298.19      295.68      5.49 o
   7   1   7      243.53      215.28      4.62 o
   8   1   7       54.69       48.42      2.88 o
   9   1   7      702.79      729.40     20.16 o
  10   1   7      163.63      147.94      7.50 o
  11   1   7      372.94      386.42     13.28 o
  12   1   7      695.21      652.96     19.52 o
  13   1   7     1150.06     1053.64     27.40 o
  14   1   7      686.37      689.71     20.36 o
  15   1   7      921.30      871.17     25.08 o
  16   1   7      289.17      287.70     12.24 o
  17   1   7      586.09      578.59     19.31 o
  18   1   7       81.00       78.32      6.92 o
  19   1   7      519.55      509.52     18.22 o
  20   1   7       99.03       88.10      7.69 o
  21   1   7      151.08      133.21      9.21 o
  22   1   7       40.85       32.58      5.71 o
  23   1   7      146.61      158.14     10.28 o
  24   1   7       14.54        5.13      3.44 o
  25   1   7      203.35      206.80     12.07 o
  26   1   7        3.86        6.77      3.77 o
  27   1   7       53.43       45.02      7.03 o
  28   1   7       27.69       18.57      5.74 o
  29   1   7       38.77       32.43      6.78 o
  30   1   7       18.41       16.46      5.60 o
  31   1   7       74.36       81.17      9.57 o
  32   1   7        8.51        8.41      5.39 o
  33   1   7       43.01       61.66      9.24 o
   1   2   7       49.43       38.85      3.10 o
   2   2   7       67.12       73.24      3.78 o
   3   2   7      116.14      118.15      4.84 o
   4   2   7       66.12       74.04      3.88 o
   5   2   7       31.37       35.30      3.11 o
   6   2   7       26.27       15.38      3.36 o
   7   2   7      287.73      300.40     12.09 o
   8   2   7       80.40       75.96      6.16 o
   9   2   7      411.21      370.16     14.21 o
  10   2   7      508.49      456.54     16.12 o
  11   2   7      214.69      183.47      9.72 o
  12   2   7      274.85      250.51     11.72 o
  13   2   7       94.67       83.93      6.90 o
  14   2   7       19.21       21.20      4.36 o
  15   2   7       88.40       88.04      7.30 o
  16   2   7       68.81       60.26      6.80 o
  17   2   7        6.07        7.64      3.54 o
  18   2   7        9.31        8.40      3.70 o
  19   2   7        3.17        3.33      3.38 o
  20   2   7      104.86       97.62      8.91 o
  21   2   7       26.42       22.81      5.49 o
  22   2   7       28.45       31.17      6.07 o
  23   2   7       97.35       90.38      9.21 o
  24   2   7      152.86      161.59     11.53 o
  25   2   7       34.70       37.47      7.00 o
  26   2   7        1.22        4.10      4.12 o
  27   2   7        1.66        0.02      3.93 o
  28   2   7       31.54       23.93      6.41 o
  29   2   7       25.30       24.08      6.86 o
  30   2   7       14.83       13.25      5.68 o
  31   2   7        9.29       -1.90      4.30 o
  32   2   7       19.00       19.22      6.99 o
  33   2   7       21.93       25.39      7.46 o
   0   3   7      160.51      154.58      8.84 o
   1   3   7      234.03      222.44     18.24 o
   2   3   7        4.08        2.10      1.91 o
   3   3   7      242.06      210.44     10.03 o
   4   3   7      573.14      557.80     13.37 o
   5   3   7      141.81      123.97      5.69 o
   6   3   7       64.73       55.55      4.34 o
   7   3   7       49.14       38.19      5.47 o
   8   3   7       47.36       43.90      5.85 o
   9   3   7       28.13       32.50      5.46 o
  10   3   7      316.96      298.61     14.11 o
  11   3   7      497.82      525.53     19.44 o
  12   3   7       51.04       53.71      6.90 o
  13   3   7      215.23      233.72     12.58 o
  14   3   7      136.07      126.55      9.42 o
  15   3   7       78.74       76.61      8.25 o
  16   3   7      175.89      179.55     11.52 o
  17   3   7      215.75      233.77     13.41 o
  18   3   7       54.25       47.08      7.22 o
  19   3   7      120.12       92.42      9.67 o
  20   3   7       61.42       68.10      8.67 o
  21   3   7       83.69       67.93      9.00 o
  22   3   7      137.26      148.79     11.67 o
  23   3   7       37.53       21.97      6.19 o
  24   3   7       29.75       26.94      6.99 o
  25   3   7        2.94        3.94      4.45 o
  26   3   7       18.76       23.29      7.06 o
  27   3   7       49.65       50.85      9.16 o
  28   3   7       68.01       54.93      9.39 o
  29   3   7       55.49       50.75      9.50 o
  30   3   7       58.79       44.12      8.95 o
   1   4   7       31.98       31.42      4.06 o
   2   4   7        4.46        4.68      2.46 o
   3   4   7       23.91       17.15      3.85 o
   4   4   7        1.96        3.20      2.28 o
   5   4   7       89.45       90.45      5.90 o
   6   4   7       72.99       72.31      5.45 o
   7   4   7       96.45       74.09      8.20 o
   8   4   7       33.18       28.88      5.86 o
   9   4   7       20.17       21.31      5.26 o
  10   4   7       13.27       16.96      5.11 o
  11   4   7        7.09        4.00      4.01 o
  12   4   7        2.53        5.40      4.07 o
  13   4   7       20.19       24.47      5.85 o
  14   4   7       26.25       22.37      5.85 o
  15   4   7        0.34       -0.88      3.60 o
  16   4   7        7.43        2.30      4.09 o
  17   4   7       47.84       47.13      8.02 o
  18   4   7       24.81       35.19      7.51 o
  19   4   7        8.56        9.15      5.00 o
  20   4   7       26.54       19.15      6.03 o
  21   4   7        5.61        4.92      4.50 o
  22   4   7        3.29        8.31      4.95 o
  23   4   7        1.55        6.40      5.11 o
  24   4   7       11.16       12.12      5.71 o
  25   4   7       14.25       15.42      6.13 o
  26   4   7       64.56       65.01     10.42 o
  27   4   7       21.42       16.97      6.76 o
   0   5   7       20.37       27.92      6.25 o
   1   5   7       50.25       54.59      7.13 o
   2   5   7       53.10       64.29      5.85 o
   3   5   7        7.30        2.63      2.86 o
   4   5   7       38.93       49.08      5.40 o
   5   5   7       36.04       19.04      5.58 o
   6   5   7       45.76       50.16      8.11 o
   7   5   7       17.24        7.13      4.68 o
   8   5   7      120.14      135.82     11.91 o
   9   5   7        1.90        3.34      4.23 o
  10   5   7       22.69       21.14      5.98 o
  11   5   7        3.03        2.51      4.34 o
  12   5   7       69.86       73.41      9.85 o
  13   5   7        4.18        2.52      4.10 o
  14   5   7       36.07       46.29      8.55 o
  15   5   7       41.44       36.32      7.82 o
  16   5   7       46.43       39.22      8.11 o
  17   5   7       17.84       11.73      5.92 o
  18   5   7       88.26       83.03     11.24 o
  19   5   7        8.70        9.52      5.66 o
  20   5   7       35.45       34.04      8.17 o
  21   5   7        0.66        7.52      5.42 o
   4   6   7        1.98       -0.61      4.86 o
   5   6   7        4.13       -2.31      4.85 o
   6   6   7        7.46        7.36      5.59 o
   7   6   7       13.94        9.92      6.10 o
   8   6   7        6.96        5.21      5.47 o
   9   6   7        3.55        5.51      5.32 o
  10   6   7        4.94        0.00      5.16 o
   0   0   8      222.92      259.36     10.24 o
   2   0   8     1132.65     1201.87     30.68 o
   4   0   8     2316.72     2379.77     68.25 o
   6   0   8      361.84      315.54      8.72 o
   8   0   8      467.67      486.94     11.10 o
  10   0   8      693.87      694.34     18.38 o
  12   0   8     1087.34     1004.02     24.83 o
  14   0   8      189.71      166.45      8.05 o
  16   0   8     1421.41     1436.12     33.43 o
  18   0   8     1936.36     1983.09     45.73 o
   1   1   8      188.93      182.16      3.31 o
   2   1   8       10.81        8.50      1.04 o
   3   1   8      127.60      129.14      3.04 o
   4   1   8        2.91        2.04      0.83 o
   5   1   8      382.71      436.16      8.29 o
   6   1   8        8.34       15.21      2.98 o
   7   1   8        2.43        2.05      1.96 o
   8   1   8       48.68       55.37      4.91 o
   9   1   8      311.00      308.36     11.51 o
  10   1   8       26.01       20.56      3.73 o
  11   1   8       15.30       10.86      3.17 o
  12   1   8       60.08       47.52      5.13 o
  13   1   8      241.47      202.92      9.88 o
  14   1   8      186.11      156.39      8.60 o
  15   1   8        8.86       11.84      3.63 o
  16   1   8      188.50      185.58      9.85 o
  17   1   8      188.85      192.05     10.13 o
  18   1   8      141.23      130.37      8.53 o
  19   1   8       71.40       73.53      7.28 o
  20   1   8      142.03      135.09      9.15 o
  21   1   8      121.98      122.33      8.97 o
  22   1   8      181.78      179.93     10.95 o
  23   1   8       10.68        7.62      4.26 o
  24   1   8       22.79       26.18      5.62 o
  25   1   8       20.36       14.89      4.73 o
  26   1   8       16.74       14.74      5.05 o
  27   1   8       31.98       23.75      5.94 o
  28   1   8       13.52        8.02      5.01 o
  29   1   8       73.27       74.52      8.89 o
  30   1   8        7.74        2.95      4.63 o
   0   2   8      143.92      142.00      7.65 o
   1   2   8       19.41       22.82      2.75 o
   2   2   8      581.93      564.62     12.54 o
   3   2   8       99.82       81.62      4.26 o
   4   2   8      580.62      549.25     12.33 o
   5   2   8      210.22      185.24      6.50 o
   6   2   8      401.16      401.28     14.65 o
   7   2   8       15.01       12.81      3.53 o
   8   2   8      214.01      197.26      9.86 o
   9   2   8       34.44       22.95      4.48 o
  10   2   8      327.57      310.96     13.05 o
  11   2   8      404.13      364.36     14.82 o
  12   2   8      337.70      305.30     13.23 o
  13   2   8      156.62      141.83      9.04 o
  14   2   8      239.84      252.64     12.28 o
  15   2   8       61.60       55.94      6.65 o
  16   2   8      182.25      162.12     10.22 o
  17   2   8       44.87       46.05      6.54 o
  18   2   8      189.54      190.41     11.33 o
  19   2   8      208.11      220.82     12.55 o
  20   2   8      626.05      650.48     23.51 o
  21   2   8       96.27       92.21      9.06 o
  22   2   8      127.86      131.05     10.38 o
  23   2   8       11.44       14.61      5.13 o
  24   2   8       25.76       31.64      6.66 o
  25   2   8       41.36       41.65      7.42 o
  26   2   8      132.71      152.90     11.85 o
  27   2   8       30.15       33.03      7.26 o
  28   2   8       90.42       78.97      9.92 o
  29   2   8        0.98       -3.24      3.88 o
  30   2   8        6.64        1.65      5.02 o
  31   2   8        8.95       12.82      5.86 o
  32   2   8       12.30       16.28      6.76 o
   1   3   8       49.78       60.78      4.44 o
   2   3   8       31.81       24.45      3.19 o
   3   3   8       13.33       12.09      3.90 o
   4   3   8       35.71       30.77      3.54 o
   5   3   8       11.96        8.54      2.35 o
   6   3   8       61.88       54.45      4.41 o
   7   3   8       68.60       41.39      6.03 o
   8   3   8       43.80       42.97      6.20 o
   9   3   8       36.92       41.34      6.19 o
  10   3   8      103.96       98.99      8.68 o
  11   3   8      104.97      103.91      8.55 o
  12   3   8       72.88       73.58      8.03 o
  13   3   8       14.27        7.38      4.10 o
  14   3   8      164.55      162.89     11.10 o
  15   3   8       25.02       23.29      5.74 o
  16   3   8       80.35       58.22      7.90 o
  17   3   8       34.12       33.76      6.31 o
  18   3   8       32.75       31.09      6.20 o
  19   3   8       20.94       14.76      4.93 o
  20   3   8       87.14       92.25      9.89 o
  21   3   8       71.09       75.45      9.30 o
  22   3   8       15.25       20.93      6.01 o
  23   3   8        1.63       -1.31      3.95 o
  24   3   8        2.14        6.87      5.01 o
  25   3   8       23.30       21.34      6.50 o
  26   3   8       30.70       32.23      7.51 o
  27   3   8       52.90       43.99      8.50 o
  28   3   8       12.63       10.91      5.57 o
  29   3   8        1.76        2.91      5.20 o
  30   3   8        3.69        8.43      5.99 o
   0   4   8       47.85       51.33      6.89 o
   1   4   8       18.67       23.22      3.59 o
   2   4   8       37.16       30.35      4.07 o
   3   4   8       56.91       62.86      5.26 o
   4   4   8      109.21       94.39      6.17 o
   5   4   8      126.90      132.39      6.83 o
   6   4   8       77.58       89.89      8.84 o
   7   4   8       40.58       45.43      7.12 o
   8   4   8       25.22       23.05      5.55 o
   9   4   8       63.12       56.77      7.75 o
  10   4   8       47.94       42.60      7.19 o
  11   4   8      174.61      172.31     12.02 o
  12   4   8       91.27       87.81      9.65 o
  13   4   8      153.13      159.97     11.83 o
  14   4   8      104.47      101.05     10.40 o
  15   4   8       78.41       94.27     10.27 o
  16   4   8        3.42        9.50      4.72 o
  17   4   8       73.66       76.75      9.74 o
  18   4   8      101.18      105.56     11.17 o
  19   4   8       70.13       69.02      9.75 o
  20   4   8       28.05       25.15      6.67 o
  21   4   8       33.69       33.08      7.52 o
  22   4   8       18.09       18.23      6.59 o
  23   4   8       28.87       38.84      8.66 o
  24   4   8       42.16       51.66      9.52 o
  25   4   8       30.10       29.20      7.68 o
  26   4   8       24.45       28.09      8.20 o
   1   5   8        7.82       10.65      3.56 o
   2   5   8       28.24       25.63      5.06 o
   3   5   8        1.14        4.26      3.05 o
   4   5   8        1.10        0.39      2.78 o
   5   5   8       10.76        5.81      4.35 o
   6   5   8        5.41        9.10      4.67 o
   7   5   8        1.26        2.68      4.28 o
   8   5   8       16.69       23.06      6.57 o
   9   5   8        5.10        7.23      4.70 o
  10   5   8        6.37        5.79      4.12 o
  11   5   8       23.65       15.97      5.59 o
  12   5   8        1.76        6.17      4.43 o
  13   5   8        6.36        3.84      4.83 o
  14   5   8       24.15       11.90      5.86 o
  15   5   8        1.28        5.86      5.07 o
  16   5   8       36.07       32.77      8.16 o
  17   5   8       21.71       18.27      6.62 o
  18   5   8        3.94        3.35      4.79 o
  19   5   8        2.67        3.54      4.95 o
  20   5   8        0.65       -0.20      4.55 o
   0   6   8        8.68        3.47      5.45 o
   1   6   8        3.57       -0.62      4.96 o
   2   6   8        4.26        5.61      5.54 o
   3   6   8       36.07       42.74      8.24 o
   4   6   8        1.16        3.50      5.72 o
   5   6   8       16.77        8.18      5.74 o
   6   6   8        2.86        6.34      5.27 o
   7   6   8        1.46       -0.79      4.88 o
   2   0   9        9.43        8.98      1.44 o
   4   0   9      269.10      275.46      7.40 o
   6   0   9      605.43      572.24     15.42 o
   8   0   9      352.88      397.31     12.10 o
  10   0   9       50.09       47.03      4.26 o
  12   0   9      330.62      273.74     10.20 o
  14   0   9       24.64       36.15      4.32 o
   0   1   9      569.07      586.58     17.00 o
   1   1   9     1187.65     1178.33     20.33 o
   2   1   9      103.49      116.29      4.56 o
   3   1   9      955.96      929.22     16.99 o
   4   1   9       23.99       24.04      3.71 o
   5   1   9      800.61      747.50     20.80 o
   6   1   9      278.61      285.33     10.85 o
   7   1   9     1319.33     1314.44     32.04 o
   8   1   9      408.56      347.67     12.68 o
   9   1   9      339.69      290.70     11.57 o
  10   1   9       19.38       11.56      3.29 o
  11   1   9      271.64      256.96     11.07 o
  12   1   9       75.31       58.32      5.70 o
  13   1   9      208.79      243.55     10.84 o
  14   1   9      235.75      195.39      9.92 o
  15   1   9      184.99      160.93      9.29 o
  16   1   9       64.61       60.70      6.39 o
  17   1   9      126.83      114.43      8.37 o
  18   1   9       31.11       28.05      5.20 o
  19   1   9      209.16      211.32     11.28 o
  20   1   9       83.20       93.41      8.21 o
  21   1   9      301.46      298.33     14.27 o
  22   1   9       75.75       65.15      7.50 o
  23   1   9      236.88      236.42     13.04 o
  24   1   9       14.52        8.30      4.36 o
  25   1   9      123.95      122.28      9.89 o
  26   1   9       20.53       31.50      6.56 o
  27   1   9       37.46       41.99      7.29 o
  28   1   9       84.63       95.51      9.98 o
   1   2   9       22.52       14.60      3.17 o
   2   2   9      168.31      170.62      6.29 o
   3   2   9       83.41       98.80      4.79 o
   4   2   9       90.09       87.37      4.63 o
   5   2   9       58.70       63.78      7.12 o
   6   2   9      160.10      144.32      8.49 o
   7   2   9       59.82       46.21      5.57 o
   8   2   9      218.93      195.40     10.16 o
   9   2   9      103.61       91.22      7.10 o
  10   2   9      376.08      345.39     14.21 o
  11   2   9      149.93      148.81      9.20 o
  12   2   9       72.55       84.30      7.56 o
  13   2   9      138.53      121.35      8.62 o
  14   2   9      145.33      140.57      9.37 o
  15   2   9       10.01       11.28      4.23 o
  16   2   9       22.44       18.30      4.72 o
  17   2   9       83.30       86.95      8.47 o
  18   2   9       25.85       22.88      5.47 o
  19   2   9       54.69       48.22      7.05 o
  20   2   9       68.20       79.10      8.47 o
  21   2   9       92.69      100.30      9.55 o
  22   2   9       43.20       41.83      7.05 o
  23   2   9       38.96       42.59      7.30 o
  24   2   9       88.90       73.97      9.15 o
  25   2   9        7.62        6.89      4.70 o
  26   2   9       19.08       21.85      6.45 o
  27   2   9        6.83        6.50      5.08 o
  28   2   9       14.88       11.74      6.03 o
  29   2   9        6.94        5.75      5.07 o
  30   2   9        2.86        1.58      5.19 o
  31   2   9       15.91       12.00      6.16 o
  32   2   9        3.60        7.77      6.38 o
   0   3   9       59.13       41.61      5.79 o
   1   3   9      214.40      211.12      7.84 o
   2   3   9      178.68      162.64      6.89 o
   3   3   9      197.34      180.49      7.32 o
   4   3   9       88.93       83.31      5.18 o
   5   3   9      143.81      158.22      6.84 o
   6   3   9       90.94       95.88      8.37 o
   7   3   9      219.06      216.09     11.80 o
   8   3   9      142.67      135.10      9.42 o
   9   3   9      400.62      382.40     16.52 o
  10   3   9      447.81      453.60     18.25 o
  11   3   9        3.89        2.69      3.61 o
  12   3   9       74.74       73.08      8.12 o
  13   3   9       38.91       30.46      6.04 o
  14   3   9       23.34       25.30      5.81 o
  15   3   9       82.69       57.64      7.88 o
  16   3   9      279.73      284.08     15.36 o
  17   3   9       86.41      101.46     10.06 o
  18   3   9        5.68        7.58      4.29 o
  19   3   9       16.75       21.80      6.07 o
  20   3   9       25.74       23.47      6.18 o
  21   3   9       26.90       20.47      6.23 o
  22   3   9       12.76       11.18      5.27 o
  23   3   9      192.03      204.66     14.15 o
  24   3   9       90.74       97.10     10.82 o
  25   3   9       52.58       43.24      8.50 o
  26   3   9       47.81       30.63      7.90 o
  27   3   9        1.78       -0.86      4.48 o
  28   3   9        0.68        0.74      4.47 o
  29   3   9        4.32        7.58      5.61 o
   1   4   9        1.28        1.38      2.12 o
   2   4   9       14.15       12.96      3.23 o
   3   4   9       14.10       14.68      3.19 o
   4   4   9        6.52       10.41      3.02 o
   5   4   9       67.64       61.86      5.42 o
   6   4   9       10.28        6.95      3.87 o
   7   4   9        1.91       -2.70      3.09 o
   8   4   9       11.98        5.87      3.91 o
   9   4   9        7.48        8.89      4.42 o
  10   4   9       24.42       26.61      6.08 o
  11   4   9       39.25       40.35      7.22 o
  12   4   9       65.12       58.83      8.51 o
  13   4   9       93.32       77.77      9.65 o
  14   4   9       38.58       35.30      6.92 o
  15   4   9       11.52        1.37      3.90 o
  16   4   9       32.84       35.62      7.43 o
  17   4   9       32.15       18.87      5.72 o
  18   4   9       11.14       17.82      6.23 o
  19   4   9        4.34        3.89      4.49 o
  20   4   9       12.66       13.63      5.78 o
  21   4   9       23.69       29.31      7.30 o
  22   4   9       31.69       33.19      8.08 o
  23   4   9        1.19        6.23      5.25 o
  24   4   9       11.83       15.33      6.58 o
  25   4   9       24.10       16.93      6.80 o
   0   5   9       83.24       95.94      9.99 o
   1   5   9       10.20        5.14      3.24 o
   2   5   9       19.73       18.61      4.16 o
   3   5   9        8.51        4.71      3.09 o
   4   5   9       44.69       46.19      8.02 o
   5   5   9        9.50        6.47      4.60 o
   6   5   9       89.12       80.34      9.74 o
   7   5   9       17.16        6.85      4.30 o
   8   5   9       86.97       99.19     10.80 o
   9   5   9       22.27       15.78      5.79 o
  10   5   9       10.93       13.57      5.52 o
  11   5   9       18.23       15.75      6.50 o
  12   5   9       96.14      104.42     11.32 o
  13   5   9        0.68       -1.07      4.06 o
  14   5   9      102.51      103.14     11.63 o
  15   5   9        3.31        2.84      4.70 o
  16   5   9        9.44        5.53      5.29 o
  17   5   9        0.84        1.50      4.80 o
  18   5   9        5.01        6.70      5.67 o
  19   5   9        9.11        9.40      5.64 o
   1   6   9       13.00        7.36      5.60 o
   2   6   9        6.69        3.38      4.98 o
   3   6   9        1.96        5.57      5.39 o
   4   6   9        5.50       12.96      6.17 o
   2   0  10     3568.26     3488.09     72.75 o
   4   0  10     2321.73     2291.62     47.20 o
   6   0  10      426.88      410.73     12.71 o
   8   0  10     1353.96     1318.59     30.47 o
  10   0  10      328.58      362.19     11.79 o
   1   1  10      185.88      198.31     12.15 o
   2   1  10      212.85      166.21      5.79 o
   3   1  10      277.86      267.77     10.67 o
   4   1  10      374.55      373.10     13.04 o
   5   1  10      132.03      103.29      6.69 o
   6   1  10      609.22      568.63     17.36 o
   7   1  10      186.38      201.45      9.33 o
   8   1  10      307.14      278.72     11.25 o
   9   1  10      395.06      366.30     13.48 o
  10   1  10       19.07       20.97      3.88 o
  11   1  10       63.41       58.47      5.72 o
  12   1  10       10.96       11.80      3.50 o
  13   1  10       65.43       53.71      5.98 o
  14   1  10       20.08       14.83      3.90 o
  15   1  10       14.23       10.92      3.62 o
  16   1  10       42.80       45.13      5.77 o
  17   1  10      166.63      164.75      9.70 o
  18   1  10        5.43        3.09      3.28 o
  19   1  10       45.37       34.99      5.83 o
  20   1  10        2.89        5.47      3.93 o
  21   1  10       38.63       36.75      6.12 o
  22   1  10       26.12       24.97      5.58 o
  23   1  10       19.57       15.32      5.12 o
  24   1  10       23.83       22.39      5.79 o
  25   1  10       48.56       55.55      7.56 o
   1   2  10      198.06      161.57      6.40 o
   2   2  10      346.82      328.50      9.46 o
   3   2  10        4.18        5.63      2.15 o
   4   2  10      491.73      475.35     27.57 o
   5   2  10      318.21      293.65     12.71 o
   6   2  10      589.59      532.90     18.38 o
   7   2  10      353.42      336.42     13.97 o
   8   2  10       85.52       84.30      7.26 o
   9   2  10       26.81       23.31      4.72 o
  10   2  10      143.00      124.74      8.62 o
  11   2  10       46.38       42.26      5.87 o
  12   2  10       77.64       70.02      7.20 o
  13   2  10      103.63       88.90      8.14 o
  14   2  10      423.65      452.17     17.86 o
  15   2  10       57.92       61.59      7.41 o
  16   2  10      218.26      206.70     12.18 o
  17   2  10        9.45        3.05      3.67 o
  18   2  10       51.60       46.52      6.97 o
  19   2  10       15.05       14.56      4.67 o
  20   2  10       74.52       77.70      8.67 o
  21   2  10       19.66       24.55      6.01 o
  22   2  10       48.44       67.71      8.40 o
  23   2  10       35.25       34.95      7.11 o
  24   2  10      100.24      112.00     10.82 o
  25   2  10       23.88       25.73      6.58 o
  26   2  10       10.53        9.70      5.45 o
  27   2  10        7.75        2.84      5.13 o
  28   2  10        1.33        3.55      4.82 o
  29   2  10        6.56        5.05      5.29 o
  30   2  10       61.73       58.13      9.35 o
  31   2  10       14.01        5.68      5.86 o
   1   3  10       77.89       63.64      7.05 o
   2   3  10      112.87      101.46      5.64 o
   3   3  10       21.58       19.91      3.18 o
   4   3  10        4.82        3.63      3.18 o
   5   3  10        9.88        9.15      2.73 o
   6   3  10      175.30      167.36     10.52 o
   7   3  10      139.23      128.55      9.47 o
   8   3  10      104.18      100.18      8.94 o
   9   3  10       34.51       28.05      5.72 o
  10   3  10       50.90       55.98      7.43 o
  11   3  10        7.99        9.54      4.10 o
  12   3  10       11.58       17.27      4.89 o
  13   3  10       41.49       41.32      6.96 o
  14   3  10       29.92       16.48      4.92 o
  15   3  10       27.70       39.28      7.00 o
  16   3  10        4.16        1.41      3.66 o
  17   3  10       28.14       24.53      6.05 o
  18   3  10       49.67       53.71      8.27 o
  19   3  10        7.19       12.26      5.05 o
  20   3  10       24.28       20.03      5.92 o
  21   3  10        3.47        1.06      4.29 o
  22   3  10       16.67        0.53      4.26 o
  23   3  10       31.14       28.17      7.03 o
  24   3  10        5.15        0.75      4.50 o
  25   3  10        1.34       -1.20      4.47 o
  26   3  10       29.78       21.94      7.45 o
  27   3  10        3.52        4.15      5.39 o
  28   3  10        1.88       -3.24      4.81 o
   0   4  10      212.70      198.04     12.32 o
   1   4  10      156.23      153.14      7.67 o
   2   4  10       94.06       81.02     13.67 o
   3   4  10       64.48       67.20      5.75 o
   4   4  10       11.61       10.41      3.04 o
   5   4  10       49.41       54.98      7.59 o
   6   4  10       27.99       23.16      5.64 o
   7   4  10      285.68      292.86     15.72 o
   8   4  10       35.29       33.59      6.59 o
   9   4  10      183.27      156.81     11.80 o
  10   4  10       16.01       13.74      4.87 o
  11   4  10       35.38       26.63      6.28 o
  12   4  10       86.06       90.64      9.90 o
  13   4  10       61.67       47.13      8.04 o
  14   4  10        9.03        6.47      4.62 o
  15   4  10       22.28       23.14      6.50 o
  16   4  10       64.73       66.10      9.49 o
  17   4  10       27.66       30.34      7.44 o
  18   4  10       31.71       30.01      7.23 o
  19   4  10        3.29        1.00      4.60 o
  20   4  10       10.37       11.12      5.47 o
  21   4  10        2.26        4.86      4.72 o
  22   4  10       14.89        9.85      6.19 o
  23   4  10       15.46        4.86      5.75 o
  24   4  10        4.83       -2.23      4.75 o
   1   5  10        0.97        4.41      3.14 o
   2   5  10        7.09        2.43      3.03 o
   3   5  10       44.58       44.81     11.67 o
   4   5  10        5.85        4.99      4.50 o
   5   5  10        2.07        3.02      4.06 o
   6   5  10        3.45       -0.62      3.80 o
   7   5  10        1.40       -2.56      3.76 o
   8   5  10        5.19        4.85      4.56 o
   9   5  10        9.04        9.69      5.16 o
  10   5  10       65.34       59.91      9.41 o
  11   5  10       10.22        4.80      4.63 o
  12   5  10        4.70        2.84      4.85 o
  13   5  10        1.93        3.31      4.70 o
  14   5  10       11.25        9.14      5.57 o
  15   5  10       10.21       14.93      6.28 o
  16   5  10       26.74       29.55      7.51 o
  17   5  10        6.88       -1.69      4.81 o
   2   0  11     1680.78     1677.08     36.99 o
   4   0  11      576.01      558.77     15.79 o
   6   0  11      460.38      394.05     12.48 o
   0   1  11     1876.86     1826.86     41.48 o
   1   1  11     1184.05     1205.25     20.91 o
   2   1  11      719.26      657.44     19.48 o
   3   1  11      267.64      244.23     10.53 o
   4   1  11      330.13      316.18     12.20 o
   5   1  11      781.63      716.92     20.91 o
   6   1  11       47.25       49.11      5.31 o
   7   1  11      245.87      227.10     10.52 o
   8   1  11       48.28       43.55      5.14 o
   9   1  11      219.55      200.91      9.93 o
  10   1  11        6.16        5.49      3.29 o
  11   1  11      471.07      519.58     17.20 o
  12   1  11      122.74      113.26      7.77 o
  13   1  11      187.46      182.35      9.76 o
  14   1  11       10.23        9.52      3.66 o
  15   1  11      212.90      191.64     10.73 o
  16   1  11       18.44       24.60      5.01 o
  17   1  11      271.61      300.63     13.76 o
  18   1  11       27.95       20.16      5.13 o
  19   1  11      243.95      250.37     12.97 o
  20   1  11       13.46       10.55      4.66 o
  21   1  11      131.35      126.87      9.68 o
  22   1  11       44.78       46.80      6.86 o
   1   2  11      511.90      459.92     15.69 o
   2   2  11      371.64      327.51      9.69 o
   3   2  11       34.28       46.15      4.69 o
   4   2  11      361.33      303.73     13.25 o
   5   2  11      149.54      131.77      8.61 o
   6   2  11      143.77      137.83      8.76 o
   7   2  11       30.32       20.72      4.48 o
   8   2  11       34.43       43.88      5.91 o
   9   2  11       55.70       50.23      6.24 o
  10   2  11      131.89      126.12      8.87 o
  11   2  11       84.49       73.92      7.61 o
  12   2  11        6.13        5.53      3.67 o
  13   2  11       15.03       13.78      4.42 o
  14   2  11        4.67        7.81      3.86 o
  15   2  11       77.25       90.58      8.61 o
  16   2  11       16.07       18.80      4.95 o
  17   2  11       25.10       23.35      5.64 o
  18   2  11       35.11       39.12      6.76 o
  19   2  11       11.82        8.95      4.43 o
  20   2  11        7.87       10.99      4.65 o
  21   2  11        9.55        7.24      4.61 o
  22   2  11       18.49       17.91      6.04 o
  23   2  11        3.98        6.18      4.83 o
  24   2  11       17.31       12.00      5.45 o
  25   2  11       37.80       42.84      7.98 o
  26   2  11       23.56       14.35      5.99 o
  27   2  11       13.98       15.08      6.21 o
  28   2  11        7.07        2.52      5.11 o
  29   2  11       19.56       17.48      6.67 o
  30   2  11        4.37       -0.93      4.81 o
   0   3  11      191.47      166.53     10.49 o
   1   3  11       22.02       16.95      3.26 o
   2   3  11       31.91       22.88      5.45 o
   3   3  11      733.31      680.91     16.45 o
   4   3  11      176.11      171.28      7.60 o
   5   3  11       87.91       85.65      8.36 o
   6   3  11      106.29       91.13      8.80 o
   7   3  11       91.77       78.19      8.20 o
   8   3  11      102.42      107.46      9.35 o
   9   3  11       18.54       15.51      4.81 o
  10   3  11      148.47      144.87     10.39 o
  11   3  11       65.41       50.73      7.39 o
  12   3  11       45.53       35.89      6.63 o
  13   3  11      200.45      196.97     12.63 o
  14   3  11      183.62      180.70     12.28 o
  15   3  11       62.49       67.71      8.74 o
  16   3  11       20.89       26.61      6.58 o
  17   3  11       20.73       13.15      5.27 o
  18   3  11       79.08       77.65      9.41 o
  19   3  11       49.06       41.71      7.89 o
  20   3  11       47.42       34.51      7.39 o
  21   3  11       66.04       74.57      9.86 o
  22   3  11       41.67       47.41      8.54 o
  23   3  11       22.93       20.56      6.56 o
  24   3  11        7.87        6.70      5.24 o
  25   3  11        1.84        1.90      4.74 o
  26   3  11        4.63        8.36      5.77 o
  27   3  11       14.08       13.54      6.67 o
   1   4  11       24.42       21.41      3.83 o
   2   4  11        6.70        7.63      2.94 o
   3   4  11        6.65        2.52      4.26 o
   4   4  11       45.68       45.52      9.10 o
   5   4  11        0.17        0.94      3.61 o
   6   4  11       20.13       16.79      5.21 o
   7   4  11       12.69        9.81      4.62 o
   8   4  11       10.72        6.73      4.13 o
   9   4  11        8.17        2.24      4.01 o
  10   4  11        1.84       -0.85      3.42 o
  11   4  11       39.60       39.34      7.53 o
  12   4  11       28.07       25.71      6.34 o
  13   4  11       18.00       20.34      5.91 o
  14   4  11        7.65        0.57      4.12 o
  15   4  11       10.88       11.01      5.28 o
  16   4  11        3.83        1.85      4.50 o
  17   4  11        6.53        4.63      4.81 o
  18   4  11       24.86       27.11      7.19 o
  19   4  11        6.41        4.36      4.92 o
  20   4  11       17.72       10.57      5.75 o
  21   4  11        9.61       13.93      6.58 o
  22   4  11        0.82        4.89      5.38 o
  23   4  11       12.83       10.11      6.00 o
   0   5  11        1.08        7.10      4.69 o
   1   5  11       21.94       14.68      3.76 o
   2   5  11       41.68       48.44      9.89 o
   3   5  11        6.52        5.91      5.08 o
   4   5  11       40.98       20.45      6.67 o
   5   5  11        6.02        4.68      4.54 o
   6   5  11       33.45       26.99      6.99 o
   7   5  11        4.93       11.08      5.33 o
   8   5  11       33.59       34.97      7.68 o
   9   5  11       45.96       47.39      8.56 o
  10   5  11       47.75       46.36      8.62 o
  11   5  11        6.28        5.87      5.08 o
  12   5  11       46.00       45.08      8.44 o
  13   5  11        0.27        0.22      4.40 o
  14   5  11        4.29        4.98      5.18 o
  15   5  11        9.28        4.69      5.29 o
  16   5  11       34.97       49.62      9.52 o
   1   1  12       68.62       65.15      4.19 o
   2   1  12       23.00       23.50      4.15 o
   3   1  12      448.47      452.21     15.53 o
   4   1  12      165.74      167.38      8.87 o
   5   1  12        6.51        6.50      3.12 o
   6   1  12      335.67      296.69     12.36 o
   7   1  12       69.35       77.98      6.58 o
   8   1  12       89.38       78.18      6.28 o
   9   1  12       60.03       54.04      5.86 o
  10   1  12       30.25       23.75      4.60 o
  11   1  12       11.78       14.61      4.09 o
  12   1  12        9.54       13.34      4.12 o
  13   1  12      237.71      219.99     11.40 o
  14   1  12        2.42        1.05      3.21 o
  15   1  12       44.60       54.97      6.47 o
  16   1  12        6.25        3.90      3.69 o
  17   1  12       47.93       52.31      6.85 o
  18   1  12        2.84       -2.26      3.58 o
   0   2  12       55.46       48.44      6.04 o
   1   2  12       38.64       35.51      3.96 o
   2   2  12       26.78       22.92      3.38 o
   3   2  12       93.94       96.97      5.43 o
   4   2  12      492.98      497.54     17.86 o
   5   2  12      216.77      189.35     10.54 o
   6   2  12      462.72      439.22     17.17 o
   7   2  12       84.75       82.73      7.64 o
   8   2  12       88.15       85.34      7.91 o
   9   2  12        8.46       11.52      4.34 o
  10   2  12      386.05      385.98     16.12 o
  11   2  12       68.62       58.62      7.09 o
  12   2  12      268.42      256.79     13.21 o
  13   2  12      130.10      120.38      9.33 o
  14   2  12       83.89       67.85      8.03 o
  15   2  12       38.74       35.63      6.28 o
  16   2  12       97.41       90.25      9.10 o
  17   2  12       14.56       12.73      4.73 o
  18   2  12      130.46      123.66     10.65 o
  19   2  12      122.67      141.31     10.70 o
  20   2  12       85.16       92.39      9.73 o
  21   2  12       11.63        6.12      4.69 o
  22   2  12       40.48       45.08      7.99 o
  23   2  12        6.04        3.77      4.99 o
  24   2  12      197.20      234.56     15.06 o
  25   2  12       67.67       76.15      9.82 o
  26   2  12       63.81       59.06      9.28 o
  27   2  12       14.63        8.18      5.94 o
  28   2  12        4.88       -2.45      4.56 o
   1   3  12       44.79       33.14      4.15 o
   2   3  12       79.09       71.08      6.87 o
   3   3  12       35.85       29.61      4.06 o
   4   3  12       70.71       76.63      8.12 o
   5   3  12       87.44       76.34      8.15 o
   6   3  12      106.86      110.39      8.95 o
   7   3  12       50.76       35.04      6.41 o
   8   3  12       43.72       46.24      7.04 o
   9   3  12        9.50        9.19      4.35 o
  10   3  12       30.43       32.03      6.39 o
  11   3  12       12.97        7.64      4.29 o
  12   3  12       48.82       35.47      6.62 o
  13   3  12        7.39        4.58      4.14 o
  14   3  12       13.09       15.81      5.34 o
  15   3  12       13.08        7.52      4.09 o
  16   3  12        3.95       -0.19      3.97 o
  17   3  12        4.00        7.06      4.41 o
  18   3  12       14.29        4.94      4.98 o
  19   3  12       15.78       16.92      5.75 o
  20   3  12       18.85       22.03      6.59 o
  21   3  12        4.54        2.71      4.81 o
  22   3  12       21.94       15.28      6.45 o
  23   3  12        5.08        6.49      5.13 o
  24   3  12        8.61       10.18      6.06 o
  25   3  12        5.80        4.06      5.70 o
  26   3  12       12.22        4.69      5.52 o
   0   4  12       51.48       45.76      7.25 o
   1   4  12       20.80       11.85      3.40 o
   2   4  12       15.72       12.37      3.32 o
   3   4  12      100.51       91.50      7.38 o
   4   4  12       43.09       34.58      6.70 o
   5   4  12       27.68       32.86      6.62 o
   6   4  12       73.07       61.72      8.66 o
   7   4  12       41.81       30.54      6.80 o
   9   4  12       68.94       68.49      9.21 o
  10   4  12        4.30        4.96      4.35 o
  11   4  12       87.68      102.94     10.82 o
  12   4  12       36.07       32.63      7.19 o
  13   4  12       45.99       38.51      7.88 o
  14   4  12       22.50       21.37      6.44 o
  15   4  12        8.85        2.04      4.82 o
  16   4  12        0.86        1.46      4.62 o
  17   4  12       64.54       44.27      8.73 o
  18   4  12        6.15       11.51      5.85 o
  19   4  12      102.42      111.66     12.31 o
  20   4  12       28.17       41.15      8.77 o
  21   4  12       23.52       32.11      8.20 o
   1   5  12       16.32       12.57      4.00 o
   2   5  12        8.17        1.20      3.89 o
   3   5  12        3.39       -2.97      3.86 o
   4   5  12        2.61       -0.85      3.99 o
   5   5  12        7.55       10.22      5.41 o
   6   5  12       27.91       13.19      5.57 o
   7   5  12        6.81        1.21      3.75 o
   8   5  12       32.88       20.65      6.51 o
   9   5  12        2.08        4.35      4.48 o
  11   5  12        5.47        2.68      4.72 o
  12   5  12        2.92       -4.06      4.06 o
  13   5  12       10.94        4.54      5.16 o
   0   1  13      106.74       99.80      7.13 o
   1   1  13      148.62      143.87      8.50 o
   2   1  13       22.76       23.56      4.43 o
   3   1  13      255.39      256.53     11.61 o
   4   1  13       12.37       10.31      3.53 o
   5   1  13      105.50      111.35      7.70 o
   6   1  13       36.07       28.45      4.73 o
   7   1  13      460.15      453.01     16.17 o
   8   1  13        6.73        1.80      3.03 o
   9   1  13      322.33      332.52     13.65 o
  10   1  13       59.87       44.03      5.73 o
  11   1  13      222.88      207.42     10.93 o
  12   1  13       60.42       59.02      6.78 o
  13   1  13      416.42      421.30     16.46 o
  14   1  13       41.37       37.14      5.94 o
  15   1  13      184.90      203.43     11.25 o
   1   2  13       82.88       65.47      5.01 o
   2   2  13       36.47       36.02      6.24 o
   3   2  13       22.81       13.36      4.14 o
   4   2  13       43.87       35.34      5.73 o
   5   2  13       93.97       89.18      8.07 o
   6   2  13       43.19       37.10      5.94 o
   7   2  13        3.85        3.22      3.47 o
   8   2  13       25.16       29.04      5.58 o
   9   2  13       11.00        4.16      3.88 o
  10   2  13       50.66       48.36      6.82 o
  11   2  13        9.54        5.09      3.82 o
  12   2  13       51.54       62.02      7.64 o
  13   2  13       47.74       46.47      7.06 o
  14   2  13        8.93       11.84      4.66 o
  15   2  13      127.54      155.92     10.91 o
  16   2  13       62.70       71.02      8.43 o
  17   2  13       57.69       58.79      8.07 o
  18   2  13       26.67       18.85      5.83 o
  19   2  13        8.94        6.16      4.61 o
  20   2  13        9.45        8.87      4.72 o
  21   2  13       45.47       36.84      7.24 o
  22   2  13       88.57       90.49     10.22 o
  23   2  13        4.96        6.17      5.28 o
  24   2  13       17.03       13.07      5.88 o
  25   2  13       29.31       22.29      6.74 o
   0   3  13       73.71       65.13      7.76 o
   1   3  13       68.17       51.68      5.19 o
   2   3  13      113.45      123.22      9.13 o
   3   3  13       30.26       26.80     10.33 o
   4   3  13       27.38       26.34      5.79 o
   5   3  13       78.82       78.99      8.50 o
   6   3  13      101.01       94.63      9.23 o
   7   3  13       69.43       69.13      8.25 o
   8   3  13       33.61       29.07      6.11 o
   9   3  13      166.53      159.23     11.37 o
  10   3  13      195.40      205.42     12.96 o
  11   3  13       77.59       81.75      9.23 o
  12   3  13        5.44        4.35      3.90 o
  13   3  13       16.92       18.14      5.74 o
  14   3  13       16.04       11.37      5.18 o
  15   3  13       97.00       90.54     10.11 o
  16   3  13      189.80      157.08     12.40 o
  17   3  13      113.16      138.73     12.24 o
  18   3  13       45.90       65.62      9.45 o
  19   3  13        0.54        9.52      5.51 o
  20   3  13       55.22       53.38      8.89 o
  21   3  13       10.15       14.61      6.40 o
  22   3  13       53.98       48.99      9.11 o
  23   3  13       96.76       96.27     11.46 o
  24   3  13       23.32       11.52      6.24 o
  25   3  13        9.94        6.93      6.17 o
   1   4  13        1.01        1.81      2.58 o
   2   4  13        0.65        0.98      2.93 o
   3   4  13        1.49        5.25      4.63 o
   4   4  13       14.31        6.72      4.48 o
   5   4  13        9.81        6.41      4.34 o
   6   4  13        7.31       10.68      4.78 o
   7   4  13       16.09       10.87      5.05 o
   8   4  13       17.46       16.06      5.93 o
   9   4  13       41.93       26.60      6.72 o
  10   4  13       22.43       12.50      5.48 o
  11   4  13        2.45        1.05      4.02 o
  13   4  13        1.95        2.13      4.82 o
  14   4  13       48.34       62.34      9.60 o
  15   4  13       13.29       10.35      5.72 o
  16   4  13        2.70        0.58      4.67 o
  17   4  13        1.01        0.35      5.26 o
  18   4  13       39.99       35.25      7.95 o
  19   4  13        6.36        5.68      5.48 o
  20   4  13       30.90       30.33      7.68 o
   0   5  13       32.99       15.93      5.77 o
   1   5  13        7.66        2.01      3.11 o
   2   5  13       27.54       13.75      5.65 o
   3   5  13        0.93        1.65      4.24 o
   4   5  13       17.04       17.02      6.28 o
   5   5  13       10.72       -0.73      4.16 o
   6   5  13       11.72        1.29      4.72 o
   7   5  13        2.41       -3.86      3.86 o
   8   5  13       25.88       14.66      6.14 o
   9   5  13        7.21        0.91      4.35 o
  10   5  13        0.20       -3.33      3.97 o
  11   5  13       35.65       30.10      7.83 o
   2   1  14       72.26       82.65      7.07 o
   3   1  14        0.52       -2.66      2.66 o
   4   1  14       11.45        8.97      3.70 o
   5   1  14       69.88       70.44      6.90 o
   6   1  14       17.32       21.58      4.72 o
   7   1  14       23.00       26.39      4.95 o
   8   1  14        7.10        6.24      3.71 o
   9   1  14       93.12       77.27      7.19 o
  10   1  14        6.13        5.44      3.76 o
  11   1  14       39.71       38.29      5.93 o
   0   2  14      248.13      243.83     12.64 o
   1   2  14      102.74      107.44     11.94 o
   2   2  14      201.97      194.79     11.36 o
   3   2  14       50.49       38.58      6.16 o
   4   2  14      124.76      132.64      9.41 o
   5   2  14      114.30      122.44      9.17 o
   6   2  14      119.87      113.87      9.06 o
   7   2  14       31.25       25.97      5.62 o
   8   2  14      103.62       91.53      8.86 o
   9   2  14        6.08        1.04      3.43 o
  10   2  14      147.96      116.83      9.43 o
  11   2  14       27.41       33.34      6.28 o
  12   2  14       80.43       90.71      8.90 o
  13   2  14       24.11       12.42      5.02 o
  14   2  14      277.76      298.16     15.25 o
  15   2  14       40.12       36.26      6.80 o
  16   2  14      141.44      120.00     10.74 o
  17   2  14        1.70       -1.05      3.94 o
  18   2  14       36.31       41.66      7.31 o
  19   2  14       64.69       75.25      9.10 o
  20   2  14       97.32      101.90     10.59 o
  21   2  14       35.38       19.15      6.46 o
  22   2  14        5.06        4.87      5.46 o
   1   3  14        5.58        6.16      2.66 o
   2   3  14        2.97        0.68      2.40 o
   3   3  14        0.51        1.43      3.64 o
   4   3  14        2.30       -0.55      3.18 o
   5   3  14        6.98       10.52      4.59 o
   6   3  14       48.15       37.71      6.91 o
   7   3  14       17.99       17.56      5.38 o
   8   3  14       44.28       36.25      7.06 o
   9   3  14       19.87       19.11      5.49 o
  10   3  14        1.15        3.86      4.12 o
  11   3  14       14.62        6.63      4.72 o
  12   3  14       27.83       22.00      5.99 o
  13   3  14       28.86       23.01      6.27 o
  14   3  14       19.11       16.23      6.00 o
  15   3  14       40.34       45.52      8.16 o
  16   3  14       31.88       29.11      6.97 o
  17   3  14       13.07        5.39      4.91 o
  18   3  14       16.02       13.24      5.72 o
  19   3  14        7.63       17.78      6.32 o
  20   3  14        9.41        9.72      6.23 o
  21   3  14       26.72       24.82      7.19 o
  22   3  14        6.50       10.65      6.00 o
  23   3  14        5.86        7.45      5.79 o
   0   4  14       37.42       27.50      6.77 o
   2   4  14       11.95       10.86      5.11 o
   3   4  14       40.79       53.33      8.36 o
   4   4  14       56.89       35.16      7.35 o
   5   4  14       40.69       41.83      7.95 o
   6   4  14       11.86       11.77      5.28 o
   7   4  14       57.74       59.65      8.97 o
   8   4  14        6.21        8.82      5.41 o
   9   4  14       12.72       13.70      5.52 o
  10   4  14        1.01        2.98      4.72 o
  11   4  14        3.30        8.02      5.37 o
  12   4  14       97.87       85.81     10.68 o
  13   4  14       18.65       17.63      6.17 o
  14   4  14       13.91       11.28      5.88 o
  15   4  14       18.60        7.71      5.40 o
  16   4  14       11.41        7.39      5.41 o
  17   4  14       13.36       19.74      6.95 o
  18   4  14       37.50       32.32      8.09 o
   1   5  14        1.02       -0.68      4.23 o
   2   5  14        9.48        5.55      5.22 o
   3   5  14        6.79        0.46      4.67 o
   4   5  14        7.00        2.79      4.36 o
   5   5  14        6.02        8.86      5.60 o
   6   5  14        4.05        7.46      5.78 o
   7   5  14       13.56       11.67      5.79 o
   3   1  15       93.28       88.51      7.81 o
   4   1  15       30.39       32.07      5.54 o
   5   1  15      273.96      282.01     13.08 o
   6   1  15       89.73       97.38      7.88 o
   7   1  15      459.82      501.72     18.32 o
   8   1  15        3.77       -1.34      3.40 o
   1   2  15        8.28        7.29      4.13 o
   2   2  15       13.99       10.75      4.30 o
   3   2  15        0.03       -2.37      3.16 o
   4   2  15        3.13        3.99      3.80 o
   5   2  15       69.34       72.81      7.91 o
   6   2  15       80.39       90.89      8.81 o
   7   2  15       27.09       19.48      5.58 o
   8   2  15       78.44       80.75      8.27 o
   9   2  15       11.71       18.10      5.12 o
  10   2  15        5.73        1.66      3.86 o
  11   2  15       23.30       12.16      4.94 o
  12   2  15      105.28      133.05     10.32 o
  13   2  15       28.59       14.76      5.26 o
  14   2  15       49.77       51.05      7.71 o
  15   2  15       25.41       16.53      5.68 o
  16   2  15        3.49        6.33      4.86 o
  17   2  15       40.28       21.08      6.24 o
  18   2  15        3.18       -2.95      4.32 o
  19   2  15        9.54       13.68      5.52 o
   0   3  15       65.77       61.94      8.22 o
   1   3  15       29.94       30.21      6.38 o
   2   3  15      107.97      105.62      9.98 o
   3   3  15       84.73       60.95      8.42 o
   4   3  15      144.54      130.04     10.57 o
   5   3  15       42.57       39.57      7.30 o
   6   3  15       19.01       12.53      4.92 o
   7   3  15       82.93       92.05      9.82 o
   8   3  15        2.95        5.98      4.28 o
   9   3  15       88.54       81.60      9.54 o
  10   3  15       88.01       74.48      9.19 o
  12   3  15       23.41       23.18      6.14 o
  13   3  15       31.16       34.69      7.58 o
  14   3  15       84.07       69.36      9.56 o
  15   3  15        6.17        6.05      4.95 o
  16   3  15       15.06       23.78      6.65 o
  17   3  15       13.91       13.57      6.04 o
  18   3  15        9.28        3.24      5.11 o
  19   3  15        6.99       -3.02      4.80 o
  20   3  15        0.71       -4.56      4.67 o
  21   3  15       25.94       17.09      6.99 o
   1   4  15       25.29       19.87      6.07 o
   2   4  15       30.10       20.71      6.32 o
   3   4  15       18.05        9.55      5.01 o
   4   4  15        0.45       -0.80      4.21 o
   5   4  15       17.20        8.82      5.25 o
   6   4  15       17.98       24.81      6.82 o
   7   4  15        7.72        2.50      4.67 o
   8   4  15       25.63       21.20      6.66 o
   9   4  15       29.31       24.49      7.12 o
  10   4  15       28.79       17.90      6.37 o
  11   4  15       12.86        7.11      5.35 o
  12   4  15        6.51        9.07      5.62 o
  13   4  15       19.23       15.82      6.30 o
  14   4  15        4.90        8.36      5.49 o
  15   4  15        8.27        4.21      5.15 o
  16   4  15        8.16       13.60      6.40 o
   4   1  16       24.54       22.72      5.45 o
   5   1  16       33.30       17.89      4.99 o
   2   2  16      139.03      132.59     10.05 o
   3   2  16       91.33       88.63      8.91 o
   4   2  16       58.24       61.67      7.69 o
   5   2  16        5.90        9.56      4.67 o
   6   2  16      106.10      106.55      9.66 o
   7   2  16      108.59       92.91      9.21 o
   8   2  16      221.58      219.37     13.03 o
   9   2  16       27.50       33.59      6.51 o
  10   2  16      272.85      311.63     15.60 o
  11   2  16        7.20        4.73      4.40 o
  12   2  16        3.99        6.57      4.87 o
  13   2  16       12.09       11.78      5.62 o
  14   2  16       26.28       17.83      5.47 o
  15   2  16       10.82       10.42      5.35 o
  16   2  16      110.84       95.63     10.18 o
   1   3  16       30.70       16.92      5.74 o
   2   3  16       81.20       79.00      9.35 o
   3   3  16       50.71       39.80      7.56 o
   4   3  16      158.98      159.32     12.03 o
   5   3  16       66.58       63.38      8.80 o
   6   3  16        5.78        3.66      4.43 o
   7   3  16       11.36        0.35      4.00 o
   8   3  16       49.04       35.16      7.18 o
   9   3  16       13.69       16.30      5.87 o
  10   3  16        1.97        2.78      4.55 o
  11   3  16       30.74       26.27      6.84 o
  12   3  16       19.73       23.56      6.90 o
  13   3  16        1.69        0.04      4.43 o
  14   3  16        6.20        3.80      4.54 o
  15   3  16        8.93        8.15      5.64 o
  16   3  16       19.45        9.17      5.79 o
  17   3  16       11.67        6.46      5.48 o
  18   3  16        1.79       11.13      6.27 o
  19   3  16        4.33       10.52      6.04 o
   1   4  16       25.19       18.18      6.25 o
   2   4  16       18.33       17.40      6.26 o
   3   4  16       70.02       47.98      8.44 o
   4   4  16        7.14        0.48      4.21 o
   5   4  16       34.80       18.31      6.27 o
   6   4  16       70.75       40.92      8.57 o
   7   4  16       20.21        5.83      5.26 o
   8   4  16       61.32       55.01      9.20 o
   9   4  16        4.93        5.52      5.31 o
  10   4  16        4.88        4.78      4.79 o
  11   4  16       11.60        8.02      5.46 o
  13   4  16       29.70       19.35      6.64 o
   3   2  17       18.70       22.25      5.80 o
   4   2  17       17.80       16.74      5.52 o
   5   2  17       36.12       30.88      6.74 o
   6   2  17      102.08       74.76      8.75 o
   7   2  17      111.87      116.58     10.42 o
   8   2  17       93.95       97.40      9.80 o
   9   2  17       10.48        4.14      4.59 o
  10   2  17        5.89        8.36      5.04 o
  11   2  17        1.54        3.14      4.52 o
  12   2  17        7.36        4.29      4.92 o
   2   3  17       66.37       57.07      8.57 o
   3   3  17       62.50       60.41      8.76 o
   4   3  17       12.88       10.79      5.24 o
   5   3  17        6.42       -1.90      3.77 o
   6   3  17       48.32       49.76      8.09 o
   7   3  17       18.50       13.57      5.95 o
   8   3  17       49.57       41.66      7.77 o
   9   3  17       60.00       45.52      8.50 o
  10   3  17        7.12        9.07      5.45 o
  11   3  17        7.05        7.84      5.40 o
  12   3  17       32.81       37.39      8.10 o
  13   3  17       33.42       25.79      7.39 o
  14   3  17       68.54       60.59      9.43 o
  15   3  17       27.17       32.31      7.76 o
  16   3  17        6.71       12.75      6.31 o
  17   3  17       24.40       16.01      6.79 o
   3   4  17       22.41       21.17      7.06 o
   4   4  17       63.39       51.62      8.88 o
   5   4  17       16.22       15.91      6.19 o
   6   4  17        4.26        9.78      5.75 o
   7   4  17       20.94       16.33      6.33 o
   8   4  17        2.20        0.42      4.93 o
   9   4  17       14.93       10.88      6.04 o
   5   2  18       27.13       15.11      5.73 o
   6   2  18       52.53       50.36      7.98 o
   7   2  18        9.22       12.70      5.31 o
   8   2  18        2.45        1.56      4.55 o
   9   2  18        0.82        1.72      4.27 o
   4   3  18       22.22       12.58      6.05 o
   5   3  18       12.38        8.50      5.53 o
   6   3  18        5.88        5.16      4.95 o
   7   3  18       13.69        7.74      5.75 o
   8   3  18       11.72       14.72      6.13 o
   9   3  18       27.50       15.44      6.52 o
  10   3  18        0.34       -0.96      4.95 o
  11   3  18        8.59        8.90      5.70 o
  12   3  18       17.31       17.82      6.26 o
  13   3  18        9.13        9.60      5.95 o
  14   3  18       20.32       20.47      7.29 o
   6   3  19       63.50       64.92      9.49 o
   7   3  19       37.20       30.51      7.75 o
   8   3  19        5.74        2.02      5.31 o
   9   3  19       19.45       23.85      7.07 o
  10   3  19       39.38       29.11      7.76 o
 
